# Supplementary material for: Small RNA and Degradome Sequencing Reveal Roles of miRNAs in the Petal Color Fading of Malus Crabapple
Source: Int J Mol Sci. 2023 Jul 13;24(14):11384. doi: 10.3390/ijms241411384 (PMC10379340; doi:10.3390/ijms241411384)
Supplement: Supplementary file 1 [file ijms-24-11384-s001.zip › Table S1.xlsx]

## Sheet: Sheet1
Table S1 qRT-PCR primers of miRNAs
primer	sequence5'-3'
mcr-miR162a-3p	TCGATAAACCTCTGCATCCAG
mcr-miR167e-5p	TGAAGCTGCCAGCATGATCTA
mcr-miR390b-3p	CGCTATCCATCTTGGGCTTCA
mcr-miR390c-5p	AAGCTCAGGAGGGATAGCGCC
mcr-miR393d-3p	ATCATGCGATCCCTTCGGACG
mcr-miR394a-5p	TTGGCATTCTGTCCACCTCC
mcr-miR395b-3p	CTGAAGTGTTTGGGGGAACCC
mcr-miR396b-5p	TTCCACAGCTTTCTTGAACTT
mcr-miR399a-3p	TGCCAAAGGAGAGTTGCCCTG
mcr-miR482a-5p	GGAATGGGCTGTTTGGGAAGA
mcr-miR7125	CGAACTTATTGCAACTAGCTT
reference	TGGAGAAGCAGGGCACGTGCA
