# Supplementary material for: Small RNA and Degradome Sequencing Reveal Roles of miRNAs in the Petal Color Fading of Malus Crabapple
Source: Int J Mol Sci. 2023 Jul 13;24(14):11384. doi: 10.3390/ijms241411384 (PMC10379340; doi:10.3390/ijms241411384)
Supplement: Supplementary file 1 [file ijms-24-11384-s001.zip › Table S2.xlsx]

## Sheet: Sheet1
Table S2 Sequence of mature and pre-miRNA.
ID	pre-miRNA	mature	Length
mcr-miR10991-5p	AUUCUGUAAUCUGAACCAUUGAAAUUUGAUCAAACGGUUAAAUUAGUAUAAUUUUGAAAAUAAACUUCUAUUUGUAAUUAUUUAAUCAAAUUUCAAUGGUUCAGAUUACGAAA	CUGAACCAUUGAAAUUUGAUC	21
mcr-miR10993-3p	UGUUGUGAUGGGAACACGGAUGGUACAUCACGUGUUUUUAUGUAAGUGAUGGAAAUUUUAAAUUUUUAAGUUAUUAACCUUUUAACACACAUAUCCCAUCAUUUAUAUGGUAACACGUGAUGUACCACCUCGUGUGACGGUCACACUG	ACGUGAUGUACCACCUCGUGUGAC	24
mcr-miR10996-3p	GAGCUAACUUGUAACUGAGAUGCCAAGGUGAUAGUAUUUCAAACUAAUCAUGUUAUUAUGUUGAAAAGUUGAAACAUAAUGGUGUCUGACGGGCUUGGAAUGCCAUCACCAUUGCAUCUCAUGUUCCAUGUAAGUUA	UCACCAUUGCAUCUCAUGUUCC	22
mcr-miR11002a-3p	ACCCCCAGUCACCUCCGAAGCUCAUCCUCACGCAAAGUUCCUUUUCUUUUUCUAUCUCUCUCCUCGAGAUCCUUCUCUCUUGAAUUCUUGCACUAGAUCGUGAUCCAUUCAUCCAUCUAGUCAAACAACAAAUGUUUUGUGGAGUUGGAAAUUUGAGAAUGGAAGAUAUAGUGAGGAAUUCGAUAGAGAAAGAUCUCGAGGAGAGAGAGAAGGAACUUUGCGGUCGGUGAGGAUGAGCUUCGGCGGUGACCGGGGUGG	UGAGGAUGAGCUUCGGCGGUG	21
mcr-miR11002a-5p	ACCCCCAGUCACCUCCGAAGCUCAUCCUCACGCAAAGUUCCUUUUCUUUUUCUAUCUCUCUCCUCGAGAUCCUUCUCUCUUGAAUUCUUGCACUAGAUCGUGAUCCAUUCAUCCAUCUAGUCAAACAACAAAUGUUUUGUGGAGUUGGAAAUUUGAGAAUGGAAGAUAUAGUGAGGAAUUCGAUAGAGAAAGAUCUCGAGGAGAGAGAGAAGGAACUUUGCGGUCGGUGAGGAUGAGCUUCGGCGGUGACCGGGGUGG	CCUCCGAAGCUCAUCCUCACG	21
mcr-miR11002b-3p	ACCACUUUAGUCACUGCUGAAGCUCAUCCUCGCCGACCGCAAAGUUCAUUAUCUAUCUCUCUCCUCGAGAUCUUUCUCUAUCGAAUUCUUCACUAUAUCUUCCAUUCUCAAAUUUCCAACUGCACAAUCUAGUGCGAGAAUUCAAGAGAGAAAGAAAUCGAGGAAAGAGAGAAAAAGGAAAGGAACUUAGCCGGCGGUGAGGAUGAGCUUCGGCGGUGACUGGGGUGG	UGAGGAUGAGCUUCGGCGGUG	21
mcr-miR11002c-3p	ACCACGCCCAGUCACUGCCGAAGCUCAUCCUCACCGCCAGCAAAGUUCCUUUUCUUUCUCUAUCUCUCUCCUCGAGAUCUUUCUCUCUUGAAUUCUCGCACUAGAUCGUGAUCCAUUCAUCCAUCCAGUCAAACAACAAAUGUUUUGUGGAGUUCGAAAUUUGAGAAUGGAAGAUAUAGUGAAGAAUUUGAUAGAGAAAGAUCUCGAGGAGAGAGAUAGAGAAGGAACUUUACGGUCGGUGAGGAUGAGCUUCGGCGGUGAUUGGUGUGG	UGAGGAUGAGCUUCGGCGGUG	21
mcr-miR1511a-3p	CUCAUAUUCCAUUGUGGUGUCAGGACUAUGUUAUGUGAAUGAUGUCACAUAAUAUUGUGUUACUCGUAUAUAUAACCUAGCUCUGAUACCAUAAACAAAUUUAGA	ACCUAGCUCUGAUACCAUAAA	21
mcr-miR1511c-3p	UCAUUCCAUUGUGGUAUCAGGACUAUGUUAUGUGAAUGUUGUUACACAAUAUUGUGUUACUCAUCUGUAUAACCUAGCUCUGAUACCAUGAACAAAAUUAAA	ACCUAGCUCUGAUACCAUGAA	21
mcr-miR1511c-5p	UCAUUCCAUUGUGGUAUCAGGACUAUGUUAUGUGAAUGUUGUUACACAAUAUUGUGUUACUCAUCUGUAUAACCUAGCUCUGAUACCAUGAACAAAAUUAAA	UGGUAUCAGGACUAUGUUAUG	21
mcr-miR1511d-3p	UUUUCCCUUUGUCGUUGGUAUUCGUUAGGGUUUUUCUCAAGCAUCAUGUUUAAUUGACAAUAUGGGUAGUAGCCCAAAAUCAUAUAAGCACAUAGCAAAUCUUGUCCCUCAACGAUGUGGGACAACUCUCAACAUGCCCCCGCACGUGUGGCGGAUUUUCAAGCCUACACGUGGACAACAACUGGGUGAUGUGGAGCGCGUGUGGCUGUUGGGCUUCACACGUGGACAACCUAGCUCUGAUACCAUGAUAAAAUUGAGG	ACCUAGCUCUGAUACCAUGAU	21
mcr-miR156a-3p	UAGGGUAGAAAUUGACAGAAGAGAGUGAGCACACAGAGGCACUUGCCAUAAAGCGUAUGCCAUUGCUUUUGCGUGCUCAUGUCUCUUUCUGUCAGCUUCCCCAUUU	UGCUCAUGUCUCUUUCUGUCAGC	23
mcr-miR156a-5p	UAGGGUAGAAAUUGACAGAAGAGAGUGAGCACACAGAGGCACUUGCCAUAAAGCGUAUGCCAUUGCUUUUGCGUGCUCAUGUCUCUUUCUGUCAGCUUCCCCAUUU	UUGACAGAAGAGAGUGAGCAC	21
mcr-miR156b-5p	UGAUACAUUGUUGACAGAAGAUAGAGAGCACAGAUGGAUGACUUGCAAUUGACUAUGCAUCUCACUCCUUUGUGCUCUCUAUGCUUCUGUCAUCACCUCGUUA	UUGACAGAAGAUAGAGAGCAC	21
mcr-miR156c-3p	UAGGGUAGAAAUUGACAGAAGAGAGUGAGCACAUAGAGGCACUUUGCCAUAAAGCGUAUGCCAUUGCUUUUGCGUGCUCAUGUCUCUUUCUGUCAGCUUCCCCAUUU	UGCUCAUGUCUCUUUCUGUCAGC	23
mcr-miR156c-5p	UAGGGUAGAAAUUGACAGAAGAGAGUGAGCACAUAGAGGCACUUUGCCAUAAAGCGUAUGCCAUUGCUUUUGCGUGCUCAUGUCUCUUUCUGUCAGCUUCCCCAUUU	UUGACAGAAGAGAGUGAGCAC	21
mcr-miR156d-5p	UGAUACGUUGUUGACAGAAGAUAGAGAGCACAGAUGGAUGACUUGCAAUGGACUAUGCAUCUCACUCCUUUGUGCUCUCUAUGCUUCUGUCAUCACCUAGCUAUAUCC	UUGACAGAAGAUAGAGAGCAC	21
mcr-miR156e-3p	UAGGGUAGAAAUUGACAGAAGAGAGUGAGCACACAGAGGCACUUGCCAUAAAGCGUAUGCCAUUGCUUUUGCGUGCUCAUGUCUCUUUCUGUCAGCUUCCCCAUUU	UGCUCAUGUCUCUUUCUGUCAGC	23
mcr-miR156e-5p	UAGGGUAGAAAUUGACAGAAGAGAGUGAGCACACAGAGGCACUUGCCAUAAAGCGUAUGCCAUUGCUUUUGCGUGCUCAUGUCUCUUUCUGUCAGCUUCCCCAUUU	UUGACAGAAGAGAGUGAGCAC	21
mcr-miR156f-3p	CUGAGCGUAGUUGACAGAAGAGAGUGAGCACACACAGGCAGCAAUUGUAUAAAAUCAUACCUUUGGGCGGUGCGUGCUCACCUCUCUCUCUGUCAGCUGCUAUCUGCGCGCUCGC	GCUCACCUCUCUCUCUGUCAGCU	23
mcr-miR156f-5p	CUGAGCGUAGUUGACAGAAGAGAGUGAGCACACACAGGCAGCAAUUGUAUAAAAUCAUACCUUUGGGCGGUGCGUGCUCACCUCUCUCUCUGUCAGCUGCUAUCUGCGCGCUCGC	UUGACAGAAGAGAGUGAGCAC	21
mcr-miR156g-3p	UUGAGCGUAGUUGACAGAAGAGAGUGAGCACACACAGGCAGCAAUUGUAUAAAAUCAUACCCUUGGGCGGUGCGUGCUCACCUCUCUCUCUGUCAGCUGCUAUCUGCGCGCUCGC	GCUCACCUCUCUCUCUGUCAGCU	23
mcr-miR156g-5p	UUGAGCGUAGUUGACAGAAGAGAGUGAGCACACACAGGCAGCAAUUGUAUAAAAUCAUACCCUUGGGCGGUGCGUGCUCACCUCUCUCUCUGUCAGCUGCUAUCUGCGCGCUCGC	UUGACAGAAGAGAGUGAGCAC	21
mcr-miR156h-5p	CUGAGCGUAGUUGACAGAAGAGAGUGAGCACACACAGGCGGUAAUUGUAUAAAAUCAUACUUUUGGGCGGUGCGUGCUCACUUCUCUCUCCGUCAGCUCCUAUCUGCGCGCUCGC	UUGACAGAAGAGAGUGAGCAC	21
mcr-miR159b-3p	AGUUGGGACGGAGCUUAUUGACCCAACGGAGCCGGCACGACUUUCCGGUACGCUGCAAGAGACCCUUGGAUCGAAUGGAGCUCCAGUCUCUCGG	CUUGGAUCGAAUGGAGCUCC	20
mcr-miR159c-3p	GUUAAGGAGUGGAGCUCCUUGAAGUCCAAAAGAAGGUGAUGCUGGGUGGAUAGAGCUGCUGAGCUAUGGAUCCCAGAGUCCUAUAUAUCCUAUAUCGCAGAUCAGAUCAGAUGCGAUCAGAAGGAUGAUAGGCUUGUGGCUUGCAUAUCUCAGGAGCUGCAUUACCUGUACGCUGCCUCUUUUUUUGGAUUGAAGGGAGCUCUACACCUCUCUC	UUUGGAUUGAAGGGAGCUCUA	21
mcr-miR160a-5p	UAUAUAUAUGUGCCUGGCUCCCUGUAUGCCAUUUGCAGAGUUCCACCGAACAUCGAUGGCCUCCGUGGAUGGCGUAUGAGGAGCCAUGCAUAUAAAACCC	UGCCUGGCUCCCUGUAUGCCA	21
mcr-miR160b-5p	ACUUGGGUUAUGCCUGGCUCCCUGUAUGCCACAAGCAGAAGUUCAAUCUGUUUCUCGAUUGGCUAUUGCGGGUGGCGUAUGAGGAGUCAAGCAUAGUUUCUCCUUUU	UGCCUGGCUCCCUGUAUGCCA	21
mcr-miR160c-5p	UAUAAAUAUGUGCCUGGCUCCCUGUAUGCCAUUUGCAGAGUCCCACCGAACAGCGAUGGCCUCUGUGGAUGGCGUAUGAGGAGCCAAGCAUAUAAAACCC	UGCCUGGCUCCCUGUAUGCCA	21
mcr-miR160d-5p	ACUUGGGUUAUGCCUGGCUCCCUGUAUGCCACAAGCAGAAGUUCAAUUUCUUGAUUGGCUAUUGUGGGUGGCGUACAAGGAGCCAAGCAUACUAUCUCUCU	UGCCUGGCUCCCUGUAUGCCA	21
mcr-miR162a-3p	UGGGAGUGCACUGGAGGCAGCGGUUCAUCGAUCUGUUUAUGAGAUUUUGUUGUGAGUAAACACAGUUCAUGAAUCGGUCGAUAAACCUCUGCAUCCAGCGCUCACUCU	UCGAUAAACCUCUGCAUCCAG	21
mcr-miR162a-5p	UGGGAGUGCACUGGAGGCAGCGGUUCAUCGAUCUGUUUAUGAGAUUUUGUUGUGAGUAAACACAGUUCAUGAAUCGGUCGAUAAACCUCUGCAUCCAGCGCUCACUCU	UGGAGGCAGCGGUUCAUCGAUC	22
mcr-miR162b-3p	UGGGAGUGCACUGGAGGCAGCGGUUCAUCGAUCUGUUUAUGAGAUUUGUUGUGAAAAAACACAGAACAUGAAUCGGUCGAUAAACCUCUGCAUCCAGCGCUCACUCU	UCGAUAAACCUCUGCAUCCAG	21
mcr-miR162b-5p	UGGGAGUGCACUGGAGGCAGCGGUUCAUCGAUCUGUUUAUGAGAUUUGUUGUGAAAAAACACAGAACAUGAAUCGGUCGAUAAACCUCUGCAUCCAGCGCUCACUCU	UGGAGGCAGCGGUUCAUCGAUC	22
mcr-miR164a-5p	GACUCCUUGUUGGAGAAGCAGGGCACGUGCAAACCCCAUUGGCUAUGCUUCAAAUGCGAGCGAAUAAGUUCUUUGCACGUGCUCCCCCUCUCCAACACGGGUUCC	UGGAGAAGCAGGGCACGUGCA	21
mcr-miR164b-3p	GUUGAGCAAGAUGGAGAAGCAGGGCACGUGCAUUUCUAACUCAUUCGAUCGCGUAUACUGAGAUAUAUAUGUAUAUGUAUGUAUGCUUUUUAUUUAGCAGCUGGGAAUUUAUUACAAGUUUAUAUGUGUGUCUCAUAUCCAGUGAUGAGUUAGUUGUUCAUGUGCCCCUCUUCCCCAUCAUGACCACUC	CAUGUGCCCCUCUUCCCCAUC	21
mcr-miR164b-5p	GUUGAGCAAGAUGGAGAAGCAGGGCACGUGCAUUUCUAACUCAUUCGAUCGCGUAUACUGAGAUAUAUAUGUAUAUGUAUGUAUGCUUUUUAUUUAGCAGCUGGGAAUUUAUUACAAGUUUAUAUGUGUGUCUCAUAUCCAGUGAUGAGUUAGUUGUUCAUGUGCCCCUCUUCCCCAUCAUGACCACUC	UGGAGAAGCAGGGCACGUGCA	21
mcr-miR164c-5p	UAGCUCCUGUUGGAGAAGCAGGGCACGUGCAAAUUCUAGCUCAAGCACUUCCUCCCUGGGAGCUUAGCUUAAGAUUUAACAAAGCUUUGCACGUGCUCCCCUUCUCCAACACAAGUUU	UGGAGAAGCAGGGCACGUGCA	21
mcr-miR164e-3p	GUUGAGCAAGAUGGAGAAGCAGGGCACGUGCAUUUCUAACUCAUUCGCAUAUACUGCGAUAUAUAUACUCAAUACUCUUAUUUUUCUCUGAGCUGCUAAAUUAUUACAAGUUUACAGAUAUAUAUCUCAUAUCCAGUGAUGAGUUAGUUGUUCAUGUGCCCCUCUUCCCCAUCAUGACCACUC	CAUGUGCCCCUCUUCCCCAUC	21
mcr-miR164e-5p	GUUGAGCAAGAUGGAGAAGCAGGGCACGUGCAUUUCUAACUCAUUCGCAUAUACUGCGAUAUAUAUACUCAAUACUCUUAUUUUUCUCUGAGCUGCUAAAUUAUUACAAGUUUACAGAUAUAUAUCUCAUAUCCAGUGAUGAGUUAGUUGUUCAUGUGCCCCUCUUCCCCAUCAUGACCACUC	UGGAGAAGCAGGGCACGUGCA	21
mcr-miR166a-3p	AGCUUUUGAGGGGAAUGUUGUCUGGCUCGAGGACUCUUUUCAUAUUGAUCUAUAAUCCCCUAGAUCAACAACCUUCAUAUAUAUCUAUAUGUGUAUGUAUAUGGUGCGUGUAUCAACUGCAUACACAGAGAUGAUCAGGUGAAUUAGUGUCGUCGGACCAGGCUUCAUUCCCCCCAAUUUAUG	UCGGACCAGGCUUCAUUCCCC	21
mcr-miR166a-5p	AGCUUUUGAGGGGAAUGUUGUCUGGCUCGAGGACUCUUUUCAUAUUGAUCUAUAAUCCCCUAGAUCAACAACCUUCAUAUAUAUCUAUAUGUGUAUGUAUAUGGUGCGUGUAUCAACUGCAUACACAGAGAUGAUCAGGUGAAUUAGUGUCGUCGGACCAGGCUUCAUUCCCCCCAAUUUAUG	GGAAUGUUGUCUGGCUCGAGG	21
mcr-miR166b-3p	AUCGUUUUGAGGGGAAUGUUGUCUGGUACGAGGCUAAUAAGUCAGCAAUUCCUCGGACCAGGCUUCAUUCCCCUCAACUAAUG	UCGGACCAGGCUUCAUUCCCC	21
mcr-miR166b-5p	AUCGUUUUGAGGGGAAUGUUGUCUGGUACGAGGCUAAUAAGUCAGCAAUUCCUCGGACCAGGCUUCAUUCCCCUCAACUAAUG	GGAAUGUUGUCUGGUACGAGG	21
mcr-miR166c-3p	CAGUUGAGGGAAAUGUUGUCUGGUUCGAGAUCUUUCAGUGAAGCUUGGAUAUUGUCAUCAUCUGAAUGAUUUCGGACCAGGCUUCAUUCCCCUCAACUAGGA	UCGGACCAGGCUUCAUUCCCC	21
mcr-miR166c-5p	CAGUUGAGGGAAAUGUUGUCUGGUUCGAGAUCUUUCAGUGAAGCUUGGAUAUUGUCAUCAUCUGAAUGAUUUCGGACCAGGCUUCAUUCCCCUCAACUAGGA	AAUGUUGUCUGGUUCGAGAUC	21
mcr-miR166d-3p	UUUUUUUGAGGGGAAUGUUGUCUGGCUCGAGGCCCCUUAACUAGAUCUAUGAUCUUCAUCUCAAUUGGUGACAAUUUUAUCCACCAAUCUUAAAAAAUUACAGUCCCAGUUGAGAAAGAUCAUUGAUUCUACGUUUAGUGACGUCGGACCAGGCUUCAUUCCCCCCAAUUACCG	UCGGACCAGGCUUCAUUCCCC	21
mcr-miR166d-5p	UUUUUUUGAGGGGAAUGUUGUCUGGCUCGAGGCCCCUUAACUAGAUCUAUGAUCUUCAUCUCAAUUGGUGACAAUUUUAUCCACCAAUCUUAAAAAAUUACAGUCCCAGUUGAGAAAGAUCAUUGAUUCUACGUUUAGUGACGUCGGACCAGGCUUCAUUCCCCCCAAUUACCG	GGAAUGUUGUCUGGCUCGAGG	21
mcr-miR166e-3p	AGCUUUUGAGGGGAAUGUUGUCUGGCUCGAGGACACUUUCCUUGAUCUAUAAUCUCUAGAUCAACCGUUAUAUACCUAUACAUAUAUCUAUAUAUGUGUUUGUAUAUGUUGUGUGUAUCAUCUGCAUACAUAGAUGAUCAGGUUAAGUAGUGUCGUCGGACCAGGCUUCAUUCCCCCCAAUUCAUG	UCGGACCAGGCUUCAUUCCCC	21
mcr-miR166e-5p	AGCUUUUGAGGGGAAUGUUGUCUGGCUCGAGGACACUUUCCUUGAUCUAUAAUCUCUAGAUCAACCGUUAUAUACCUAUACAUAUAUCUAUAUAUGUGUUUGUAUAUGUUGUGUGUAUCAUCUGCAUACAUAGAUGAUCAGGUUAAGUAGUGUCGUCGGACCAGGCUUCAUUCCCCCCAAUUCAUG	GGAAUGUUGUCUGGCUCGAGG	21
mcr-miR166f-3p	UGGUAACUUUGAGGGGAAUGUUGUUUGGUACAAGAUUACCUAAGUCGGUAAUUUCUUGGAUCAGGCUUCAUUCCCCUCAAUUACUG	UUGGAUCAGGCUUCAUUCCCC	21
mcr-miR166g-3p	CAGUUGUGGGGAAUGUUGUCUGGUUCGAGAUCUUUCAAUAAAACUUGAAGAUCGUUAUCAUCUGAAUGAUCUCGGACCAGGCUUCAUUCCCCUCAACUUGGA	UCGGACCAGGCUUCAUUCCCC	21
mcr-miR166g-5p	CAGUUGUGGGGAAUGUUGUCUGGUUCGAGAUCUUUCAAUAAAACUUGAAGAUCGUUAUCAUCUGAAUGAUCUCGGACCAGGCUUCAUUCCCCUCAACUUGGA	AAUGUUGUCUGGUUCGAGAUC	21
mcr-miR166h-3p	AACAUGUUGUGGGGAAUGCUGUCUGGUUCGAGACCAUUCCUCUGAAACAAAGAACAUGAACAUUGAAUGAUCUCGGACCAGGCUUCAUUCCCCCCAACACAAA	UCGGACCAGGCUUCAUUCCCC	21
mcr-miR166i-3p	GGUUAUUGAGGGGAAUGUUGUUUGGCUCGAGGCCCCUAGCUAGAUCUAUGAUCUCCAUCUCAAUUGGCGACAAUUUUAACCACCAACCUUAAAAAAUUUACAGUACCAGUUGAGAAAGAUCAUCGAUUCUACGUUUAACGACCUCGGACCAGGCUUCAUUCCCCCCAAUUACUG	UCGGACCAGGCUUCAUUCCCC	21
mcr-miR166i-5p	GGUUAUUGAGGGGAAUGUUGUUUGGCUCGAGGCCCCUAGCUAGAUCUAUGAUCUCCAUCUCAAUUGGCGACAAUUUUAACCACCAACCUUAAAAAAUUUACAGUACCAGUUGAGAAAGAUCAUCGAUUCUACGUUUAACGACCUCGGACCAGGCUUCAUUCCCCCCAAUUACUG	GGAAUGUUGUUUGGCUCGAGG	21
mcr-miR166j-3p	AAGGUGUUGAGGGGAAUGCUGUCUGGUUCGAGACCAUUCCUUUGAAGCAAAGAACAUGAACAUCGAAUGAUUUCGGACCAGGCUUCAUUCCCCCUAACACAAA	UCGGACCAGGCUUCAUUCCCC	21
mcr-miR167a-3p	CAAUAGCGGUUGAAGCUGCCAGCAUGAUCUAAACUUCCCUCUUGGUCAAGGAAAGAUCAGAUCAUGUGGUAGCUUCACCUGUUGAUGG	GAUCAUGUGGUAGCUUCACC	20
mcr-miR167a-5p	CAAUAGCGGUUGAAGCUGCCAGCAUGAUCUAAACUUCCCUCUUGGUCAAGGAAAGAUCAGAUCAUGUGGUAGCUUCACCUGUUGAUGG	UGAAGCUGCCAGCAUGAUCUA	21
mcr-miR167b-5p	AGGGAAAAAGUGAAGCUGCCAGCAUGAUCUAGCUUUGGCUAAAGAUAUGUACAAUCACACAUAUAUAUGUGGUUAUCAGUUCUAUUAACUCUAGCUAGGUCAUGCUCUGACAGCCUCACUCCUUCCUG	UGAAGCUGCCAGCAUGAUCUA	21
mcr-miR167c-3p	CUCCAAUAGUUGAAGCUGCCAGCAUGAUCUAAGCUUUCUUUGUACAUAGGACAGGCUAGAUCAUGUGGUCGCUUCACCUGUUGAAU	GAUCAUGUGGUCGCUUCACC	20
mcr-miR167c-5p	CUCCAAUAGUUGAAGCUGCCAGCAUGAUCUAAGCUUUCUUUGUACAUAGGACAGGCUAGAUCAUGUGGUCGCUUCACCUGUUGAAU	UGAAGCUGCCAGCAUGAUCUA	21
mcr-miR167d-3p	CAAUAGCAGUUGAAGCUGCCAGCAUGAUCUAAACUUCCCUCUUGGUCAAGGAAAGAUCAGAUCAUGUGGUAGCUUCACCUGUUGAUGA	GAUCAUGUGGUAGCUUCACC	20
mcr-miR167d-5p	CAAUAGCAGUUGAAGCUGCCAGCAUGAUCUAAACUUCCCUCUUGGUCAAGGAAAGAUCAGAUCAUGUGGUAGCUUCACCUGUUGAUGA	UGAAGCUGCCAGCAUGAUCUA	21
mcr-miR167e-5p	AGGGAAAAAGUGAAGCUGCCAGCAUGAUCUAGCUUUGGCUAAAGAUGUAUAUAAUCACGUAUAUAUGUAUCAGUUCUAUUAACCCUGGCUAGGUCAUGCUCUGACAGCUUCACUCCUUCCUG	UGAAGCUGCCAGCAUGAUCUA	21
mcr-miR167f-3p	CCUCCAACAGUUGAAGCUGCCAGCAUGAUCUAAGCUAUCUUUGUAUACAGGAAAGGCUAUAGAUCAUGUGGUAGCUUCACCUGUUGAAUGA	GAUCAUGUGGUAGCUUCACC	20
mcr-miR167f-5p	CCUCCAACAGUUGAAGCUGCCAGCAUGAUCUAAGCUAUCUUUGUAUACAGGAAAGGCUAUAGAUCAUGUGGUAGCUUCACCUGUUGAAUGA	UGAAGCUGCCAGCAUGAUCUA	21
mcr-miR167g-5p	UGGUAGCAGUUGAAGCUGCCAGCAUGAUCUUAUAACUCCCUACUUCGUUUAGGGAAGCUCAGAUCAUCUGGCAGUUUCACCUGUUGUUGGUAGCAUGAGACCAU	UGAAGCUGCCAGCAUGAUCU	20
mcr-miR167h-5p	UGGUAGCAGUUGAAGCUGCCAGCAUGAUCUUAUAACUCCCUACUUCGUUUAGGGAAGAUCAGAUCAUCUGGCAGUUUCACCUGUUACUG	UGAAGCUGCCAGCAUGAUCU	20
mcr-miR169a-3p	AGAAGUGUUGUAUGAAGGUGAAGAGCCAUGUUUGGUAGCCAAGGAUGACUUGCCUAAUCAAACAUCAUAUAUAUAUAUAUAUGUUUAUGUAUUUAUAUUGUGGUUCGUAGCUAGGCAGUCGUCUUUGGGCUACUCUGACUGGCUCUUAUCUUUCAUGCUAGACUUUC	UGACUGGCUCUUAUCUUUCAUG	22
mcr-miR169b-3p	AGAAGUCUUGUAUGAAGGUGAAGAGCCAUGUUUGGUAGCCAGGGAUGACUUGCCUAAUUAGAUCUCAUAUGUGCAAAAGUUACUGACAAGUUAACGCUUGAGCCUAUAUAUAUUAGGAUUUCUAGAUAAGCAAGUUGUCCUUCGGCUUGUCUGACUGGCUCUUAUCUUUCAUGCUAGACUUUC	UGACUGGCUCUUAUCUUUCAUG	22
mcr-miR169d-3p	AGAAGUCUUGUAUGAAGGUGAAGAGCCGUGUUUGGUAGCCAAGGAUGACUUGCCUAAUUAGAUAUCAUAUAUUCACAAGUUACUAACAGAUUAGUACUUGAGCACAUAUAUAUUAGGGUUUCCAGCUAGGCAGUUGUCCUUCGGCUAAUCUGACUGGCUCUUAUCUUUCAUGCUAGACUUUC	UGACUGGCUCUUAUCUUUCAUG	22
mcr-miR169f-5p	GUGUAUAACAUGAAGAGAAGAGUGUUGUUUGGUAGCCAAGGAUGACUUGCCUGCUGUGCUGCCGCGCCCUCCUAAUUCCAAUCCAAUCCAAUCCAAGAGGUGGCAGUACGUAAGUACUCACUCUCCUACGUGUUGUUGGGUUCUCCGCAGCAGCCACCAGGCAGUCUCCUUUGGCUAACUUGACAGCCUCUUCUUCUCAUGCUAUACCC	UGAAGAGAAGAGUGUUGUUUGG	22
mcr-miR171a-3p	GCAAACAUGGUGUGAUAUUGGUUUUGGCUCAUAUCUCUGAUAAUUAGCUUAUCUUCGAUCAUAAAUCGUCAUGAUGCACAACAAAGACUAGUACUACGUACUCUUUGAGAUGAGCCGAACCAAUAUCACUCUUGUAUGCU	UGAGCCGAACCAAUAUCACUCU	22
mcr-miR171a-5p	GCAAACAUGGUGUGAUAUUGGUUUUGGCUCAUAUCUCUGAUAAUUAGCUUAUCUUCGAUCAUAAAUCGUCAUGAUGCACAACAAAGACUAGUACUACGUACUCUUUGAGAUGAGCCGAACCAAUAUCACUCUUGUAUGCU	UGUGAUAUUGGUUUUGGCUCAUA	23
mcr-miR171b-3p	AAAAUGUGGGAUGUUGGAAUGGCUCAAUCAAAUAAAAUCUCCCAAAGGAUUGGGUCUUUUAAUUUGAUUGAGCCGUGCCAAUAUCACAAUUGCAUUU	UUGAGCCGUGCCAAUAUCAC	20
mcr-miR171c-3p	AUAGUUACUGUGAUGUUGGCCCGGUUCACUCAGAGAAGAAGACUACUUACAGCAUUUGCAUGUACGUAGAUACGUACGUUGUUCUAUGGUCACCUGAAUCUGAUUGAGCCGCGCCAAUAUCUCAGUGCUCU	UGAUUGAGCCGCGCCAAUAUC	21
mcr-miR171d-3p	AUCAGUUUGAACGGGAUAUUGGUCCGGUUCAAUAAGAAAACAGUGCUCUAAAAGUGCUUGAGCUCUGCUUUUUGAUUGAGCCGUGCCAAUAUCACGUGCCACUGUU	UUGAGCCGUGCCAAUAUCACG	21
mcr-miR171e-3p	UGAUGGAAAAAGUUGUGAAUUCAUAAAGAAGGUAUUGACGCGCCUCAAUUUGAACGCGUGGCUAAUAUUGGAGACUUAACCAUGCGAUUCUGAUUGAGCCGCGUCAAUAUCUCCUCUUGCAUCU	UUGAGCCGCGUCAAUAUCUCC	21
mcr-miR171f-3p	UGUUGGCCCGGUUUCACUCAGAGAGGAAGACUGCUUACUGCUGCAUCUGCAUGUACGUAGGAACGUACGUUGUGGUUGGUCUCCUGAAUCUGAUUGAGCCGCGCCAAUAUCUCAGUGCUCU	UGAUUGAGCCGCGCCAAUAUC	21
mcr-miR171f-5p	UGUUGGCCCGGUUUCACUCAGAGAGGAAGACUGCUUACUGCUGCAUCUGCAUGUACGUAGGAACGUACGUUGUGGUUGGUCUCCUGAAUCUGAUUGAGCCGCGCCAAUAUCUCAGUGCUCU	UGUUGGCCCGGUUUCACUCAGA	22
mcr-miR171g-3p	AUCAGUUUGAACGGGAUAUUGGUCCGGUUCAAUAAGAAAACAGUGCUCUCAAAGUGCUUGAGCUCGGCUUUUUGAUUGAGCCGUGCCAAUAUCACGUGUCACUGUU	UUGAGCCGUGCCAAUAUCACG	21
mcr-miR171h-3p	UGAUGGAGAAAGUUGUGAAUACAUAGCAAAGGUAUUGGCGCGCCUCAAUUUGAACGCGUGGCUAAUAUCGGAGACUUAGCCAUACGAUUCUAAUUGAGCCGCGUCAAUAUCUCCUUUUGCAUCU	UUGAGCCGCGUCAAUAUCUCC	21
mcr-miR319a-3p	GAGUAAAUGGGAGCUCCCUUUGAUUCAAAAGCAGGAGGGAGAGAGGGUCUUACACUGCUGCUGGUUCAUGGAUACCUCUGGGGUGCGCACGGUAAGGAAACUGCGCAGUUUAAGGGUUUGCAUGACCCAGGAGAUGUGAAUUCCUUCUCCUCUCCUUUCUUGGAUUGAAGGGAGCUCCGAUACUAUUU	CUUGGAUUGAAGGGAGCUCC	20
mcr-miR319a-5p	GAGUAAAUGGGAGCUCCCUUUGAUUCAAAAGCAGGAGGGAGAGAGGGUCUUACACUGCUGCUGGUUCAUGGAUACCUCUGGGGUGCGCACGGUAAGGAAACUGCGCAGUUUAAGGGUUUGCAUGACCCAGGAGAUGUGAAUUCCUUCUCCUCUCCUUUCUUGGAUUGAAGGGAGCUCCGAUACUAUUU	AGCUCCCUUUGAUUCAAAAGC	21
mcr-miR319b-3p	AAAUGGUGAGAGAGAGCUUUCCUCAGUCCACUCAUGGAUAGGAUUUGAUAGGGUUGUCGAAGUAGCUGCCGACUCAUUCACUCAAGCACUCAGUAGAGAUUAAAGGAGUAUCCGGUCUUAUCACUUUCCUUCAUUCCUGCUGCACAUUCAUAUGUUGCUCUCAGAUGUGGCACUUUCGGACCGGACUAGAAGCGGCUGCAGAUGGACCAUCAUCGAAUGUGGGACUUAUGCCUUUCCGAAAUCAUCAGACAAUUUGCUACUGUGGUUGUGUGAAUGAUGCGGGAGAUAUUUUACAUCCCUCUUUCUCUGCGCUUGGACUGAAGGGAGCUCCUCCUUUCCAUUC	UUGGACUGAAGGGAGCUCCUC	21
mcr-miR319c-3p	UGCAGAAAUGGGAGUUCCAUGCAGCCCAAACCAGCGGCUAUGAAUAAAAUAGUAGCUCUAUGUUUUGGACUGAAGGGAGCUCCCAAUUCUUCU	UUUGGACUGAAGGGAGCUCC	20
mcr-miR319d-3p	AGAGAUGGUUUAAGUGAGCUUUCUUCAGUCCACUCACGGAAGGGCAAAGGGUUUGAAUUAGCUGCCGACUCAUUCAUUCAAACUCAGUAGAAAAGGAGUGGAUAUUUCUACUGCGAAUGUGUGAAUGAUGCGGGAGAUAAAUUUCAUUCUUUUCUUCUCUGUGCUUGGACUGAAGGGAGCUCCCUUUUACUAUCUU	UUGGACUGAAGGGAGCUCCCUU	22
mcr-miR319e-3p	AUACUGAUGGAGGACGGAGCUCCUUUUAGUCCAAUUCGGAGGGCUGAGGAGUGGCAAGAGCUGCCAUCUCAUGCAUUUGGCUACCCCCUUAACAUCUUAUUUUUCCAACCCUAGCCCUCUGCACGAAUGUUAAGGGUUUGGCCUGGUGCAUGGCGUGGGAGCAACUCCUUCCGCUCGCUUUGCCCACCCAUUGGACUGAAGGGAGCUCCCCACCAGCGU	AUUGGACUGAAGGGAGCUCC	20
mcr-miR319f-3p	AGCAGUGGUGAAGAGAGCUUUCUUUAGUCCAUUCAUGGGUGGCGACAGGAUUUAAUUAGCUGCCGAGUCAUUCAUCCAAAUACUGGGUUAUUAGCUCAGGACGACACCCAGUAAAUGUGUGAAUGAAGCGGGAGACAAAUUGGAUCUUGAGCUUCCUGUACUUGGACUGAAGGGAGCUCCCUUAAUUAAUUAC	UUGGACUGAAGGGAGCUCCCUU	22
mcr-miR319h-3p	AAAUGGGGAGAGAGAGCUUUCUUCAGUCCACUCAUGGAUAGAAUUCGAAAGGGUUGUUGAAGUAACUGCCGACUCAUUCACUCAAGCACUCAGUAGAGAUUAAAGGAGUGUAAACAUCAGACAAUUUGCUACUGUGAUUGUGUGAAUGAAGCGGGAGAUAUUUUACAUCCCUCUUUCUCUGCGCUUGGACUGAAGGGAGCUCCUCCUUUUCAUUC	UUGGACUGAAGGGAGCUCCUC	21
mcr-miR319i-3p	AGAGAUAGUUUAAGUGAGCUUUCUUCAGUCCACUCAUGGAAGGGCAAAGGGUUUGAAUUAGCUGCCGACUCAUUCAUUCAAACUCAGUAGAAAUGGAGUGGAUAUUUCUACUGUGAAUGUGUGAAUGAUGCGGGAGAUAACUUCAUUCUUUUCUUCUCUGUGCUUGGACUGAAGGGAGCUCCCUUUUAUUGUCUU	UUGGACUGAAGGGAGCUCCCUU	22
mcr-miR319j-5p	GCAGUCGCGUCUUGGACUGAAGGGAGCUCCUUACCUAAUUAUUCAUUCUACAACUCUAAACUGAUAUUCUAGGUAAAUGAUUGACUAAUUACUCGAUUUAUAAAUUGAUUUUCGUAACUCUAAUUUAUUUUGCAGUAGCACUUCAAAACAGAAAUUAAGAGAUAUGAGAUGCCUCUGGGAAGAACCUAUUUUUUCUGGAUAUACGACAGGAUGAGGGGCUUUCUUUGAAGAUCGAUCUUUGAGAAUGCUACAGAAGCUGCA	CUUGGACUGAAGGGAGCUCCU	21
mcr-miR319k-3p	CAGUGGUGAAGAGAGCUUUCUUCAGUCCACUCAUGGGUGGCGGUAGGAUUUAAUUAGCUGCCGAGUCAUUCAUCCAAAUACUGGGUUAUUAGCAGGAUGACAUCCAGUAAAUGUGUGAAUGAAGCGGGAGACAAAUUGGAUCUUAAGCUUCCUGUACUUGGACUGAAGGGAGCUCCCUUAAUUAAUUAC	UUGGACUGAAGGGAGCUCCCUU	22
mcr-miR319l-3p	CGUGUGGGUGGGUUUAUAUAUAUAUAUAUGAAAGGAGCUCUUCUUCAGUCCAGUCCUUGGCAGUUUAAGGGCUGGCACUCAGCUGCUGACUCGUUGGUUCAAAAACUCAUCAUACAUUUGCUAAAAGAAGUGGUGUUUUUCUGAUCCAACGAAGCAGGAGCCGAGAGGUUGGUUAUUGCUGUCACGUCUUGGACUGAAGGGAGCUCCUUACCUAUAAU	CUUGGACUGAAGGGAGCUCCU	21
mcr-miR390a-3p	GAGGAUCUGUAAAGCUCAGGAGGGAUAGCGCCAGAUGAAUUAACCAAGAUUCUAACAAUUAAGCGUUUAUUUGGUCAUCAUCUGACGCUAUCCAUCCUGAGUUUCAUGGCUUCUUC	CGCUAUCCAUCCUGAGUUUCA	21
mcr-miR390a-5p	GAGGAUCUGUAAAGCUCAGGAGGGAUAGCGCCAGAUGAAUUAACCAAGAUUCUAACAAUUAAGCGUUUAUUUGGUCAUCAUCUGACGCUAUCCAUCCUGAGUUUCAUGGCUUCUUC	AAGCUCAGGAGGGAUAGCGCC	21
mcr-miR390b-3p	AAGAAUCUGUUAAGCUCAGGAGGGAUAGCGCCAUUCUCGGUUUGGUUUAACCACGUAUCGCGCUAUCCAUCUUGGGCUUCAUGGCUUCUUC	CGCUAUCCAUCUUGGGCUUCA	21
mcr-miR390b-5p	AAGAAUCUGUUAAGCUCAGGAGGGAUAGCGCCAUUCUCGGUUUGGUUUAACCACGUAUCGCGCUAUCCAUCUUGGGCUUCAUGGCUUCUUC	AAGCUCAGGAGGGAUAGCGCC	21
mcr-miR390c-3p	GAGAAUCUGUAAAGCUCAGGAGGGAUAGCGCCAUAUGAACAAAGGGUCUAUUUACUAGGUGGGCGUUUCUUUGUUCAUCAUGCGCUAUCCAUCCUGAGUUUCAUGGCUUCUUC	CGCUAUCCAUCCUGAGUUUCA	21
mcr-miR390c-5p	GAGAAUCUGUAAAGCUCAGGAGGGAUAGCGCCAUAUGAACAAAGGGUCUAUUUACUAGGUGGGCGUUUCUUUGUUCAUCAUGCGCUAUCCAUCCUGAGUUUCAUGGCUUCUUC	AAGCUCAGGAGGGAUAGCGCC	21
mcr-miR390d-3p	AAGAAUCUGUUAAGCUCAGGAGGGAUAGCGCCAUUCUCGGUUUGGUUUAACCACAUAUAGCGCUAUCCAUCCUGAGUUUCAUGGCUUCUUC	CGCUAUCCAUCCUGAGUUUCA	21
mcr-miR390d-5p	AAGAAUCUGUUAAGCUCAGGAGGGAUAGCGCCAUUCUCGGUUUGGUUUAACCACAUAUAGCGCUAUCCAUCCUGAGUUUCAUGGCUUCUUC	AAGCUCAGGAGGGAUAGCGCC	21
mcr-miR393a-5p	AGAGGAGGCAUCCAAAGGGAUCGCAUUGAUCCCAGCUAACUAUUUAUGUCCAUCGCUUGGUUUGGAUCAUGCUAUCCCUUUGGAUUUCUCCUUUG	UCCAAAGGGAUCGCAUUGAUC	21
mcr-miR393b-3p	AGGUGGAGGCUUCCAAAGGGAUCGCAUUGAUCUAAUUGAUCAGAUAUGUCAAACAUCAUCCGCAUAGACAUAUGGUGGGUUAUGUUUUCGUCUGUGUAGUCGGAUCAUGCGAUCCCUUCGGACGUUUCCAUCGU	AUCAUGCGAUCCCUUCGGACG	21
mcr-miR393b-5p	AGGUGGAGGCUUCCAAAGGGAUCGCAUUGAUCUAAUUGAUCAGAUAUGUCAAACAUCAUCCGCAUAGACAUAUGGUGGGUUAUGUUUUCGUCUGUGUAGUCGGAUCAUGCGAUCCCUUCGGACGUUUCCAUCGU	UCCAAAGGGAUCGCAUUGAUCU	22
mcr-miR393c-5p	AGAGGAGGCAUCCAAAGGGAUCGCAUUGAUCCCAGCUAGCUAUUUCUUUCCAUCGUUUGGUUUGGAUCAUGCUAUCCCUUUGGAUUUCUCCUUUG	UCCAAAGGGAUCGCAUUGAUC	21
mcr-miR393d-3p	AGGUGGAGGCUUCCAAAGGGAUCGCAUUGAUCUAAUUGAUCAUAUAUGUCAAACAUCGUCCGUACAGACAUGGCAGGUUAUAUAUGUAGUUGGAUCAUGCGAUCCCUUCGGACGUUUCCAUCAU	AUCAUGCGAUCCCUUCGGACG	21
mcr-miR393d-5p	AGGUGGAGGCUUCCAAAGGGAUCGCAUUGAUCUAAUUGAUCAUAUAUGUCAAACAUCGUCCGUACAGACAUGGCAGGUUAUAUAUGUAGUUGGAUCAUGCGAUCCCUUCGGACGUUUCCAUCAU	UCCAAAGGGAUCGCAUUGAUCU	22
mcr-miR394a-5p	ACAGAGUUCUUUGGCAUUCUGUCCACCUCCCCCCUCUCUCUGUGUGUCUGUGGCUCAAUGGAUGGAGGUGGGCAUACUGCCAACAGAGCUCUGUU	UUGGCAUUCUGUCCACCUCC	20
mcr-miR394b-5p	ACAGAGUUCUUUGGCAUUCUGUCCACCUCCUCUUUCUUCGAUCUCUUUCUCCCUCUCUUGCUGUGUAUGUAUGUGGUUUAAUGGAUGGAGGUGGGCAUACUGCCAACAGAGUUGUGUU	UUGGCAUUCUGUCCACCUCC	20
mcr-miR395a-3p	GGUGUCCCCUAGAGUUCCCCCGAAUACUUCAUUAGGAUCGAUACAUAAAUUCUUUGAAGGAUUGCACCGUCUCUACUGAAGUGUUUGGGGGAACUCCGGGUGUCAU	CUGAAGUGUUUGGGGGAACUC	21
mcr-miR395b-3p	ACGGCCCCUAGUGUUCCCUCAAACACUUCAUUGGAAAUUAAUAGGGAGUCCUAAGUAAUCCAUCUCUCUCUCUCUCUCCCUCUCUUUACUGAAGUGUUUGGGGGAACCCCUGGAGCCAU	CUGAAGUGUUUGGGGGAACCC	21
mcr-miR395c-5p	UAAAUAUCCUACUGAAGUGUUUGGGGGAACUCCCGGCGGCAUUUGAUUUUACAAAGAACGAAAAGGGUUAUGAUCAGCCUCCUACAGUCCCACCUCCACUUCCCUAGUUUGAGUUCCCAUCGCAAUGUACUUAAUGUAUGAGGCUGUUAUAAAGGAAGAAGAAUAUCAUCAGGUGUGACCAAGAGUUCCCUUGACCACUUCAUUGGGAAAUAAUC	CUGAAGUGUUUGGGGGAACUC	21
mcr-miR395d-3p	GGUGUCCCCUAGAGUUCCCCCGAACACUUCAUUAAGAUCGAUGCAUAAGUUCUUUGUAUAUUAAAUGAUGAUUGCACCAUCUCUACUGAAGUGUUUGGGGGAACUCCGGGUGUCAU	CUGAAGUGUUUGGGGGAACUC	21
mcr-miR395e-3p	CUGUUCCCUGGAGUUCCCAUGAUCGCUUCAUUUGGGGUAGUUCAUAUGAUCAGUGCCCUUAAUUAACUAACUUACCAGAUUAAGGUUGCAUAGCUUCUUUUUAAUCAUGCAUCUGAAGUGUUUGGGGGAACUCCGUAUGCCAU	CUGAAGUGUUUGGGGGAACUC	21
mcr-miR395f-3p	GAUGGCCUCUAGAGUUUCCUCAAACACUUCAUUAGAAAUUAAUGUAGAGUCCUAAUUAAUUCAUUCUCUCUCUCUCUCUCUCUCUCUCUCUCUCUCUCUCUCUCUCUCUCUCUCUACUGAAGUGUUUGGGGGAACCCUUGGAGUCAU	CUGAAGUGUUUGGGGGAACCC	21
mcr-miR395g-5p	UAUAUAUCCUGCUGAAGUGUUUGGGGGAACUCCUGUCGGCAUUUGAUUUUAAAAAGAAUGAAAAGGGUAAUCAGCCUCCUACAGUCCAACCUUCACGUCCCAGGUUUGAGUCCCCAUCACAAUGUACUUUUUCUAUGAAGCUGUUAUAAAGGAAGAAGAAAAUUAGCAGGUGUUACCAAGAGUUCCCUUGACCACUUCAUUGGGAAAUUGCC	CUGAAGUGUUUGGGGGAACUC	21
mcr-miR395h-3p	UGUCCCCUAGAGUUCCCUUGACCACUUCAUUGGGAGGUGAGAGAUCAAUCGUGGAUAUGGUUUUCGAACAAUUGUCCUCCACUCCUCCUAUGUAUUCCUACUGAAGUGUUUGGGGGAACUCCUGGUGUCAU	CUGAAGUGUUUGGGGGAACUC	21
mcr-miR395i-3p	CUGUCCCCUGGAGUUUCCCUGACCACUUCAUUGGGAUGAAUCAUCCAAAAACCCUUCAACUGAAGGUGAAAUUCCAUGCAGCAUGCAUGCAUCGCACUGAAGUGUUUGGGGGAACUCCGGUUGGCAU	CUGAAGUGUUUGGGGGAACUC	21
mcr-miR396a-3p	CUUUGUAUUCUUCCACAGCUUUCUUGAACUGCAUCCAUCUAUGGCGAGAUCGACCGAUCUUUGGAGUGAGUCGACUCAGUAUCUCUAUUCCCCUUAACUUGGUUUGCGGUUCAAUAAAGCUGUGGGAAGAUACAGAU	GUUCAAUAAAGCUGUGGGAAG	21
mcr-miR396a-5p	CUUUGUAUUCUUCCACAGCUUUCUUGAACUGCAUCCAUCUAUGGCGAGAUCGACCGAUCUUUGGAGUGAGUCGACUCAGUAUCUCUAUUCCCCUUAACUUGGUUUGCGGUUCAAUAAAGCUGUGGGAAGAUACAGAU	UUCCACAGCUUUCUUGAACUG	21
mcr-miR396b-3p	UCGCCAUGCUUUUCCACAGCUUUCUUGAACUUCAAUUCUAUGCUGUCUAAAUCUCUUUCCGGAUUAGCACCAUGGAAGCUCAAGAAAGCUGUGGGAGACCAUGGCAAU	CUCAAGAAAGCUGUGGGAGA	20
mcr-miR396b-5p	UCGCCAUGCUUUUCCACAGCUUUCUUGAACUUCAAUUCUAUGCUGUCUAAAUCUCUUUCCGGAUUAGCACCAUGGAAGCUCAAGAAAGCUGUGGGAGACCAUGGCAAU	UUCCACAGCUUUCUUGAACUU	21
mcr-miR396c-5p	CCUUGUGAUUUUCCACGGCUUUCUUGAACUGUGCAGUGUGCAGAAGAGUUAAACUGGCAGAAAUUUUUCAUGCAGUUACAUAAACAGUUCAAGAAAGCUGUGAAAAACCACAGGC	UUCCACGGCUUUCUUGAACUG	21
mcr-miR396d-5p	CCCUGUAAUUUUCCACGGCUUUCUUGAACUGUGCAGUUUCCAGAAGAAUUAAACUGGCAGAAAUUUUUCAUGCAGAUACAAAAACAGUUCAAGAAAGCUGUGAAAAACCACCGGCAGGA	UUCCACGGCUUUCUUGAACUG	21
mcr-miR396e-3p	CUUUGUAUUCUUCCACAGCUUUCUUGAACAGCAUCCAUGUAUGACGAGAUCGACCGAUCUUUGGAGUGAGUCGACUCAGUCUCUCUAUUCCUCUUAACUUGGUUUGCGGUUCAAUAAAGCUGUGGGAAGAUACAGAU	GUUCAAUAAAGCUGUGGGAAG	21
mcr-miR396e-5p	CUUUGUAUUCUUCCACAGCUUUCUUGAACAGCAUCCAUGUAUGACGAGAUCGACCGAUCUUUGGAGUGAGUCGACUCAGUCUCUCUAUUCCUCUUAACUUGGUUUGCGGUUCAAUAAAGCUGUGGGAAGAUACAGAU	UUCCACAGCUUUCUUGAACAG	21
mcr-miR396f-3p	UUGCCAUGCUUUUCCACAGCUUUCUUGAACUUCAAUUCUCUGCUGUCUAAAUCUCUUUCAGGACUAGCACCAUGGAAGCUCAAGAAAGCUGUGGGAGACCAUGGCAAU	CUCAAGAAAGCUGUGGGAGA	20
mcr-miR396f-5p	UUGCCAUGCUUUUCCACAGCUUUCUUGAACUUCAAUUCUCUGCUGUCUAAAUCUCUUUCAGGACUAGCACCAUGGAAGCUCAAGAAAGCUGUGGGAGACCAUGGCAAU	UUCCACAGCUUUCUUGAACUU	21
mcr-miR398a-3p	AGAGGGGUUCCACAGGAGUGACCUGAGAUCACAUGUAGCAUUUAUGUAUUGCACUUGAUGUGUUCUCAGGUCGCCCCUGCGGUACCUUC	UGUGUUCUCAGGUCGCCCCUG	21
mcr-miR398b-3p	AGAGGGGUUCUGCAGGAGUGACCUGAGAUCACAUAUGGCGUUAUGUGUUGCGCUUGAUGUGUUCUCAGGUCGCCCCUGCGGUACCUUC	UGUGUUCUCAGGUCGCCCCUG	21
mcr-miR398c-3p	UGGUCACCCCAAAGGUGUGAAACUGAGAACACAAAUGGUGUUGUCUGCGACAAACAUUGUAAGCACUGCUUACGCAUUUUGUGUUCUCAGGUCACCCCUUUGGGGCACCU	UGUGUUCUCAGGUCACCCCUU	21
mcr-miR398c-5p	UGGUCACCCCAAAGGUGUGAAACUGAGAACACAAAUGGUGUUGUCUGCGACAAACAUUGUAAGCACUGCUUACGCAUUUUGUGUUCUCAGGUCACCCCUUUGGGGCACCU	GGUGUGAAACUGAGAACACAAA	22
mcr-miR399a-3p	UAAGCAAAUCAGUCAUAGGGCUCCUCCCUCUUGGCAGGCACUGGUGAAUGCUGCAACUACAAUCACUUUCAUUGACUUGCCAAAGGAGAGUUGCCCUGCGAUUGCUUU	UGCCAAAGGAGAGUUGCCCUG	21
mcr-miR399b-3p	GAUGAAUAACAGUGCAAUUCUCCUUUGGCAGAAGUCAUUCUGGUGCAUAUACUCUUGAGUACUAUCGCUGGAUACAUAUAUAUGCUUUCUGCCAAAGGAGAAUUGCCCUGCAAUUCAAGA	UGCCAAAGGAGAAUUGCCCUG	21
mcr-miR399c-3p	UAAGCAAAUCAGUCAUAGGGCUCCUCCCUCUUGGCAGGCACUGGUGUAUGGUGCAACUACAGUCACUUUCAUUGACCUGCCAAAGGAGAGUUGCCCUGCGAUUGCUUU	UGCCAAAGGAGAGUUGCCCUG	21
mcr-miR399d-3p	GGAUGAAUAACAGUGCAAAUCUCCUUUGGCAGAAAUGAUUCUGGUGCAUUUACUCUUGAGUACUACCACUGGAUAUGCUUUCUGCCAAAGGAGAAUUGCCCUGCAAUUCAAUA	UGCCAAAGGAGAAUUGCCCUG	21
mcr-miR403-3p	AGUUUGUGCGUGAAUCGAACCCCUUUUAGCCGUCCAUCUGUUUGAUAGAUAAUCCAACGGUGUUAGAUUCACGCACAAACUCGUGAUCAGUCU	UUAGAUUCACGCACAAACUCG	21
mcr-miR408-3p	AGUUAAUAAGACAGGGAAGAGGUAGAGCAUGGAUGGAGUUCUCAAGAGCAAAAUAGAGCUCUUGUGACUCUACUCAUGCACUGCCUCUUCCCUGGCUUUGCCUCCC	AUGCACUGCCUCUUCCCUGGC	21
mcr-miR408-5p	AGUUAAUAAGACAGGGAAGAGGUAGAGCAUGGAUGGAGUUCUCAAGAGCAAAAUAGAGCUCUUGUGACUCUACUCAUGCACUGCCUCUUCCCUGGCUUUGCCUCCC	CAGGGAAGAGGUAGAGCAUGG	21
mcr-miR477a-5p	UUUUGUUGCUCACUCUCCCUCAAGGGCUUCGACCAAUGUCAGACAUGGCGAGCUCGAAGACUUGGGGAGAGUGAAUAAAAAGUG	ACUCUCCCUCAAGGGCUUCGAC	22
mcr-miR477c-5p	UUUGUUGCUCACUCUCCCUCAAGGGCUUCGACGAAUGCCAUACAUGGCAAAUCUCGAGGGCUUGAGGGUCAGUAAACAAAAAGUGUCUUGCUUAUUAUAUGGCAAUGGC	ACUCUCCCUCAAGGGCUUCGAC	22
mcr-miR482a-3p	UGGAAGUUUUAGGAAUGGGCUGUUUGGGAAGAAGGAAAAUUACAAGAAUAAUUGUCUUGUGGGGUUUCUUCCCAAGCCCGCCCAUUCCUAUGAUUUCCAG	UUCCCAAGCCCGCCCAUUCCUA	22
mcr-miR482a-5p	UGGAAGUUUUAGGAAUGGGCUGUUUGGGAAGAAGGAAAAUUACAAGAAUAAUUGUCUUGUGGGGUUUCUUCCCAAGCCCGCCCAUUCCUAUGAUUUCCAG	GGAAUGGGCUGUUUGGGAAGA	21
mcr-miR482b-3p	GAGGUUUAUGGAGUGGAAGGGUAGGAAAGAAGUAACUUCCUUUUUCGGUCUCAAAUUCUGGAGAUCGAAUUUCUUUCCUAACCCUCCCAUUCCUUCAAUUUCC	UCUUUCCUAACCCUCCCAUUCC	22
mcr-miR482b-5p	GAGGUUUAUGGAGUGGAAGGGUAGGAAAGAAGUAACUUCCUUUUUCGGUCUCAAAUUCUGGAGAUCGAAUUUCUUUCCUAACCCUCCCAUUCCUUCAAUUUCC	AGUGGAAGGGUAGGAAAGAAG	21
mcr-miR5225a-3p	CUUCUGUCGUGGGUGAGAUGGUGCCGAUGCCACGUAAUUCGGGGCAGCGAGCUUCAUCUCUCCUCGACAGAAGCCUCUAAUGC	UUCAUCUCUCCUCGACAGAAG	21
mcr-miR530-3p	CAGGCAGAUUCCAAAAUGAAGCUUUUAUCUGCAUUUGCACCUGCACUUGUACUAGUUCUUGUUUCUUACUUCCUUGAAAAACCCUGAAACCAAGCUUCGAAGCAUGGCAAAGGUUUUAGAUGUAUGAGAGGAAAAAAAAGAAGAAAAGAGGAAAGGAAUAAAGGAAUAGGAGGAAAAUGGAAGUCAGAAGGAAGAGGAGGAACAAGCAACAGGUGCAGGUGCAAGUGCAGGUGAAUGCCAU	AGGUGCAGGUGCAAGUGCAGG	21
mcr-miR535a-3p	UUGAUGUUGUGUGACAACGAGAGAGAGCACGCUUGUCAUCACACAUGAAAGGAUCAUGGUUGUUUACGGGCGUGCUCUCUCUUGUUGUCAUUCGGUCCACCU	GUGCUCUCUCUUGUUGUCAUU	21
mcr-miR535a-5p	UUGAUGUUGUGUGACAACGAGAGAGAGCACGCUUGUCAUCACACAUGAAAGGAUCAUGGUUGUUUACGGGCGUGCUCUCUCUUGUUGUCAUUCGGUCCACCU	UGACAACGAGAGAGAGCACGC	21
mcr-miR535b-3p	UUGAUGUUGUGUGACAAGGAGAGAGAGCACGCUUGUCAUCACCCAUGAACGGAUCAUGGUUGUUUACAGGUGUGCUCUCUCUUCUUGUCAUAUGGUCCACCU	GUGCUCUCUCUUCUUGUCAUA	21
mcr-miR535b-5p	UUGAUGUUGUGUGACAAGGAGAGAGAGCACGCUUGUCAUCACCCAUGAACGGAUCAUGGUUGUUUACAGGUGUGCUCUCUCUUCUUGUCAUAUGGUCCACCU	UGACAAGGAGAGAGAGCACGC	21
mcr-miR535c-3p	UGACAAGGAGAGAGAGCACGCUUGUCAUCACCCAUGAACGGAUCAUGGUUGUUUACGGGCGUGCUCUCUCUUCUUGUCAUACGGUCCACCU	CGUGCUCUCUCUUCUUGUCAUA	22
mcr-miR535c-5p	UGACAAGGAGAGAGAGCACGCUUGUCAUCACCCAUGAACGGAUCAUGGUUGUUUACGGGCGUGCUCUCUCUUCUUGUCAUACGGUCCACCU	UGACAAGGAGAGAGAGCACGCU	22
mcr-miR535d-3p	UUGAUGUUGUGUGACGACGAGAGAGAGCACGCUUGUCAUCACCCAUGAAAGGAUCAUGGUUGUUUACGGGCGUGCUCUUUCUUGUUGUCAUAAAGUCCACCU	CGUGCUCUUUCUUGUUGUCAUA	22
mcr-miR535d-5p	UUGAUGUUGUGUGACGACGAGAGAGAGCACGCUUGUCAUCACCCAUGAAAGGAUCAUGGUUGUUUACGGGCGUGCUCUUUCUUGUUGUCAUAAAGUCCACCU	UGACGACGAGAGAGAGCACGC	21
mcr-miR7120-3p	CCAAUGUGGCUUGUUAUAUUGUCAGAUUGUCAAUCUGAACCUUUAAUUACCAUUAAUUUACGUAAUUAAUGGUUCAGAUUGACAGUCUGACAAUAUAACGUGCCAAACUGUUU	CAGUCUGACAAUAUAACGUGC	21
mcr-miR7120-5p	CCAAUGUGGCUUGUUAUAUUGUCAGAUUGUCAAUCUGAACCUUUAAUUACCAUUAAUUUACGUAAUUAAUGGUUCAGAUUGACAGUCUGACAAUAUAACGUGCCAAACUGUUU	UGUUAUAUUGUCAGAUUGUCA	21
mcr-miR7122a-3p	AUUCCAUUCUUUUAUACAGAGAAAUCACGGUCGAGAUCAAAACUCAGAAGUCUGUCAGAUUCUCUCUCUCCGUCGUCUCAACCGUGUUUCUCUGUAUAAAGAGAUGUACUG	ACCGUGUUUCUCUGUAUAAAG	21
mcr-miR7122a-5p	AUUCCAUUCUUUUAUACAGAGAAAUCACGGUCGAGAUCAAAACUCAGAAGUCUGUCAGAUUCUCUCUCUCCGUCGUCUCAACCGUGUUUCUCUGUAUAAAGAGAUGUACUG	UUAUACAGAGAAAUCACGGUCG	22
mcr-miR7122b-3p	AUUCCAUUCUUUUAUACAGAGAAAUCACGGUCGAGAUCAAAAUUCAGAAGUCUGUCAGACUCUCUCUCUCUCUCUCUCUCUCUCUCUCUCCGUCGUCUCAACCGUGUUUCUCUGUAUAAAGAGAUGUGCUA	ACCGUGUUUCUCUGUAUAAAG	21
mcr-miR7122b-5p	AUUCCAUUCUUUUAUACAGAGAAAUCACGGUCGAGAUCAAAAUUCAGAAGUCUGUCAGACUCUCUCUCUCUCUCUCUCUCUCUCUCUCUCCGUCGUCUCAACCGUGUUUCUCUGUAUAAAGAGAUGUGCUA	UUAUACAGAGAAAUCACGGUCG	22
mcr-miR7126-3p	CAAUUAGGACUAAAGUAUCAAGGAGCGCAAAGAGAAGCAGAAAGAUCGCCGCCGCUUUUCACCCGAAUCGUAGGCCUUUGGCGUCUCUGCUCGUAUCUUUGCGUUCCACUGAUUCUUUCGCCCUAAUUGG	UUGCGUUCCACUGAUUCUUUCG	22
mcr-miR7126-5p	CAAUUAGGACUAAAGUAUCAAGGAGCGCAAAGAGAAGCAGAAAGAUCGCCGCCGCUUUUCACCCGAAUCGUAGGCCUUUGGCGUCUCUGCUCGUAUCUUUGCGUUCCACUGAUUCUUUCGCCCUAAUUGG	AAAGUAUCAAGGAGCGCAAAG	21
mcr-miR8016a-3p	GUUCUAGUUCACAUGGGUCUUUCAUUCAAAAAUAUAUCUUUUAGCGACAUGUAGUAUUGUUAUCAUGCUUGAUAUGUUUUUGAAUGAAAGGCUCAUGUGUGCUGCGACC	GUUUUUGAAUGAAAGGCUCAUGUG	24
mcr-miR8016a-5p	GUUCUAGUUCACAUGGGUCUUUCAUUCAAAAAUAUAUCUUUUAGCGACAUGUAGUAUUGUUAUCAUGCUUGAUAUGUUUUUGAAUGAAAGGCUCAUGUGUGCUGCGACC	CAUGGGUCUUUCAUUCAAAAAUAU	24
mcr-miR8016b-3p	GUUCUAGCUCACAUGGGUCUUUCAUUCAAAACUAUAUCUUGCAGUGCUAUGUAGUAUUGUUAUCAUGCUUGAUAUGUUUUUGAAUGGAAGACUCAUGUGUGCUACAACC	GUUUUUGAAUGGAAGACUCAUGUG	24
mcr-miR8016b-5p	GUUCUAGCUCACAUGGGUCUUUCAUUCAAAACUAUAUCUUGCAGUGCUAUGUAGUAUUGUUAUCAUGCUUGAUAUGUUUUUGAAUGGAAGACUCAUGUGUGCUACAACC	CAUGGGUCUUUCAUUCAAAACUA	23
mcr-miR827-3p	GCAGUGGAUAUGUUUGUUGCUGGUCACCUAGUUAUUCCAUGGUUCCAUCCAUCUGCUGGCUUCAAUAUAUAAUUUGUGUUUGUAUAUGUUGUAUAUAUACAUGCAGUAUUGUAUAUUUGACCCAUGGCGGACGUUCUGAUUAGAUGACCAUCAACGAACACAUUCAUGAU	UUAGAUGACCAUCAACGAACA	21
mcr-miR858-3p	UAUAGAACAACCAUGGUCGAAGAUGGCGAGGGAUGUAUUUGACAUGUUUUGAUGAUACGGGUGAGUGGAUUCCAUGCUAUGCUUGUCAAGUGAGCAGUCCUUUGCAAAUUAAUCUUAGUUUCGUUGUCUGUUCGACCUGAAACUACGGUA	UUCGUUGUCUGUUCGACCUGA	21
mcr-miRN100-5p	GGAAUCCUCAAAUCGUGUCUGUUUAUCGUACAUCGUGCGGCCAAUUUUCGUCAAGUACUGUUUAUGUUUAAUUUUAAAUAAAAAUAUUAUAUUUAAAAUAACUUCUGACCACACGAUGUACGAUGAACGAAUACGAUUUGAGGAUCCCC	AAUCGUGUCUGUUUAUCGUACAUC	24
mcr-miRN102-5p	CCGGGCCCUUAAAAUUUGAUCAAACGGCUAAAGUUAUUAUAAAUUUUAAAGGGGCCUCCUAUUUUUAGUCGUUGGAUCAAAUUUGAAGGGUUCAGAUUGGUGGAAGGGAUCCGGA	AAAAUUUGAUCAAACGGCUAAAGU	24
mcr-miRN103-3p	AUCCUCUAAUCACAUCCGUUUAUCAUACAUUGUGUGGUCAAUUUUUGUCAAGUACUGUUAAUAUUCAAUUUUAAAUAAAAAUAUUUACAAUGAUUUAUGAUCAUACGAUAUACGAUGAACUAAUGUGAUUGAAGGA	AUACGAUAUACGAUGAACUAAUGU	24
mcr-miRN10a-3p	AACGGACCAUUGAAUUUUGAUCUAACGGCUACAAAUAGGCAGGGAAAUCCCUCUAAAAGUUAUAAUAAUUGUAACCGUUGGAUCAAAAUCCAAUUGCCUGU	AUUGUAACCGUUGGAUCAAAAUCC	24
mcr-miRN10a-5p	AACGGACCAUUGAAUUUUGAUCUAACGGCUACAAAUAGGCAGGGAAAUCCCUCUAAAAGUUAUAAUAAUUGUAACCGUUGGAUCAAAAUCCAAUUGCCUGU	AUUUUGAUCUAACGGCUACAAAUA	24
mcr-miRN119-3p	ACACAUGUCGUGUUGUGAUUGGCUUCCGAAGUUGACACGUGUCGUGCUAUGAUUGGCUUCUGAUGUCGACACGUGCCGCUCUGUGA	UUGGCUUCUGAUGUCGACACGUGC	24
mcr-miRN121-5p	CCACCUAAUUAAGUGAUCUGAACCCUUGAAAUUUGACUCAACGACUAAAGUUAUUAUAACAUUAAAAUGGACCCAUGUUUUUAGCCAUUGAAUCAAAUUUUAAGGGCCCGAAUCACUUGAUUAGG	AAGUGAUCUGAACCCUUGAAAUUU	24
mcr-miRN122-5p	ACAAUUUUCAAAUCGUGUCUGUUUAUCGUAUAUCAUGUGACUAUAAAUUAUUUUAAAUAUUUUUAUUUUAAAUUAAAUACGAUUAGUAUUUAACGAAAAUAAACCGUACAAAUAUACGAUGAACAGACAUAAUUUGAGGAUCUU	AAUCGUGUCUGUUUAUCGUAUAUC	24
mcr-miRN126-3p	GGCGAUCCUCAAGAUAGUGGAACGACAUUGAAGCUUUAUGCGCCACUGACUGGCCCCAAGGCGCUUGUUCUUCCCAUAAAAGACAACUCCAUGCAUAUUAAGUCGUGGUCUUCUGAGGUAUCUUGAGAGGUGGUA	CGUGGUCUUCUGAGGUAUCUUG	22
mcr-miRN127-5p	CCUAAACGAAAUCAAACCGGCGUAGUUCAUUAUUAUUUGAUUUGAACUUGUGUUCAGACUUUUGGGAAAAUGAGAAGCUAUUUGGAUUGGAUUGGAUUUGAAUAUUUAAUAGGU	AUCAAACCGGCGUAGUUCAUUAUU	24
mcr-miRN129-5p	UCAGGGAUCAAUCAACCGUGUCUGUUUAUUGUACAUUGUAUGAUCAAUUUUCGUUAGAUAUUAUUUAUAUUUAAUUUAAAACUUAAAAUGAUUUCUAAUCAUACGAUUAUAAUGAAUGGACACGAUUGAUUGAUCAUUCG	AUCAACCGUGUCUGUUUAUUGUAC	24
mcr-miRN130-5p	AGCCAUUGAAUUUUGAUCUAACGGCUACAAAUAUAAAGUCCUUUAAAAAUUAUAAUAAUUGUAACUGCUAGAUCAAAAUCUAAUGACC	UUUUGAUCUAACGGCUACAAAUAU	24
mcr-miRN132-5p	UGGCCACACAAUCUGAACCCUUGAAAUUUGAUUCAACAUUUAAAAAUAGGAGGCUCCAUUAAAAGUUAUAAUAACUUUAACCGUUUGAUCGAAUUUCAAGAGCCCGAAUUAUGUGGUCAG	AUCUGAACCCUUGAAAUUUGAUUC	24
mcr-miRN133-3p	AUUCUAUGGUCACGGUUAAGCCACGUUAACAUUUUGUAUUGAUUUUUUUAUAGAUAUAAUAAAAUAAAAAGUAAUGGAAAUAUAAAAUGUUGACGUGGCUUAACUGUGACUACAAAAAUAGAA	UUGACGUGGCUUAACUGUGACUAC	24
mcr-miRN149-5p	UGAAAUCAAUAAAAGUGGUCUUUGAGUUUGUUCAACAUCAAUCAUUUUGGUCAUUUCUUAAAAAAUCUUCAUUAAAUAACGACAAAAUGACAAAAAUACCCUUAAUUUUUGUCAAAUCAUUUUAGCCAAUUAUUUAUUAAAUUGAGGAUACUUUUGUCAUUUGGUCCUUAUUUAACAUAAUUUUUCAAGGAAAGACCAAAAUAAUUAAUGAAGGACAAACUCAAGGACCACUUCUAUUGAUGUGA	AAAAGUGGUCUUUGAGUUUGUUCA	24
mcr-miRN153-3p	GGUUAUAUCCGACAGGAUUUCUGUCGGUUUUAGAGUAUUUUCUGUCCGAAAAUUCAUUUCCUGACGCAGGCAAUUCUGUCGCUUAUAUAU	UUUCCUGACGCAGGCAAUUCUGUC	24
mcr-miRN154-3p	UGGACCAUUAAUUUUCAUCAAACGACUAUAAUUAUUAUACCUUUAAAUGAACCCUUCCUAUUUGUAGCCGUUGGAUAAAAAUCAAUGGCCCAC	AUUUGUAGCCGUUGGAUAAAAAUC	24
mcr-miRN154-5p	UGGACCAUUAAUUUUCAUCAAACGACUAUAAUUAUUAUACCUUUAAAUGAACCCUUCCUAUUUGUAGCCGUUGGAUAAAAAUCAAUGGCCCAC	UUUUCAUCAAACGACUAUAAUUAU	24
mcr-miRN1a-5p	ACGAUAAAUUUCGAGAUUUGUGUAGGAUAGACAUAAAUUUCAAAAUUUAAACUUAUUUGACAGUGAUAAAUAAGGUGGUGAACAUUACCACCACUUAAAAGUUGUGAGAAAAAACACAUGCUAACGAGUUUAAAUUAUAAGAUUUGUAUCUAUCCACUGUAUAUAUCAUGAAAUUUCAAUA	UCGAGAUUUGUGUAGGAUAGACAU	24
mcr-miRN1b-5p	ACGAUAAAUUUCGAGAUUUGUGUAGGAUAGACAUAAAUUUCAAAAUUUAAACUUAUUUGACAGUGAUAAAUAAGGUGGUGAACAUUACCACCACUUAAAAGUUGUGAGAAAAAACACAUGCUAACGAGUUUAAAUUAUAAGAUUUGUAUCUAUCCACUGUAUAUAUCAUGAAAUUUCAAUA	UCGAGAUUUGUGUAGGAUAGACAU	24
mcr-miRN1c-5p	ACGAUAAAUUUCGAGAUUUGUGUAGGAUAGACAUAAAUUUCAAAAUUUAAACUUAUUUGACAGUGAUAAAUAAGGUGGUGAACAUUACCACCACUUAAAAGUUGUGAGAAAAAACACAUGCUAACGAGUUUAAAUUAUAAGAUUUGUAUCUAUCCACUGUAUAUAUCAUGAAAUUUCAAUA	UCGAGAUUUGUGUAGGAUAGACAU	24
mcr-miRN20a-5p	GGACCGUUGAAUUUUGAUCUAACGGCUACAAUUAUUAUAACUUUAGAGGAACCCCUUGUUUGUAGCCGUUGAAUCAAAAUCCAACGGUCCA	AUUUUGAUCUAACGGCUACAAUU	23
mcr-miRN20b-3p	AGGAUCGUUGGAUUUUGAUCUAACGGCUACAAUUAUUAUAACUUUAGAGGGAUCCCUUUGUUUGUAACCGUUGGAUCAAAAUCCAACGGCUCGU	UUUGUAACCGUUGGAUCAAAAUCC	24
mcr-miRN20b-5p	AGGAUCGUUGGAUUUUGAUCUAACGGCUACAAUUAUUAUAACUUUAGAGGGAUCCCUUUGUUUGUAACCGUUGGAUCAAAAUCCAACGGCUCGU	AUUUUGAUCUAACGGCUACAAUU	23
mcr-miRN21-3p	UUUAAUGAAUAGUAACUGUCUUUUGCAUCUCUAUUCCUACACUGAAAGCUCUGGUAAUAGUCAAUAAAAUAUUAGUAUUUUUUUUUAAAAUAGGGCAAAAGACUGUUUACUACCCUCAUGUUU	AUAGGGCAAAAGACUGUUUACUAC	24
mcr-miRN22-3p	CGGAUUCAAAUGUUUUAACCGUUAAAUUUUUGUUUGAAAAAUACAAAAAUAAAGAUCUAACAGUUAAAACGUUUGAAGUAC	AAUAAAGAUCUAACAGUUAAAACG	24
mcr-miRN24-5p	UCGAUAAAUCAUUUGUAUCGUCUCUCUAAUAGAGAUGAGACCCACUUGCGUCUUUAUUAGAGAGGUGGGACAAAUGUGGUAUGAA	AUUUGUAUCGUCUCUCUAAUAGAG	24
mcr-miRN2-3p	AUCGUGUCGUUUAUUGUACAUCGUGCGAUUAGAAAUCUUUCAAAAUUAAAUUUUUAAAAUUAAAUAUAAAUAGUACUAACGAAAACUGAUCGCAUGAUGUACGAUGACGGUCACGA	AACUGAUCGCAUGAUGUACGAUG	23
mcr-miRN31-3p	UGUGGAAAAGGAGAAAUUUUUAGUUGUGACGUUAGUGCGGAUGGUAUACCACGAAUUUUUAUGCAAGUGAUGAAAAAUUUUAAUUUUUAAGUUAUUAACCUUUUAACAUACAUAAUUUACCAUUUCUAUAAGGACACAUGAUGUACCACUUCGUAUGACGGUCACACUGAAAAAUCUCUAGUGGAAGA	AUGACGGUCACACUGAAAAAUCUC	24
mcr-miRN39-3p	CUCUUUGUGGGGAUCUGGGAUUUAAUUAAUCGUGUCCGUUCAUCGUACAUCGUACGGUCAAUUUUCGUUAAGUACUAUUUAUAUUUAAUUUAAAAUAAUUUAUAAUCAUACGAUGUACGAUAAAUGAACACGAUUGAUUGAUCAUCUGGAUCCCUAAAAAAAG	ACGAUUGAUUGAUCAUCUGGAUCC	24
mcr-miRN42-5p	UGUUAUUCUCCAAAUGGACUCUUAAACUAAUCAGGUUUUGUUUUCAUGUGAUGAAAACACUGUAAAUUGUAAAUAAUUAACCAUUUAUAUUACUACACAUAUUAAUUAUGAUUAAAAACUAAAAUUAAAUGUAUGUGGGUUAGUUCAGUUAAUUGCACCCUAAGAAUUUUGGAAACUGAUUGCCAAACCGAUUAUGGUCAGUACGGUUUGGUUUUACCACCGAAAAGGGUAAAUUACAUAGUAUCCCCUUAGGUUUGAGGUCUAUUGCAAUCUUAUACAAC	AAAUGGACUCUUAAACUAAUCAGG	24
mcr-miRN46b-5p	UUUAAAAUCAAUAGAAGUGGUCUCUGAGAUUGUCCAUCAUCCAUUAUUUUGAUCAUUCCGUUAAAAAACUCCGUUAAGUGGUCCCUGAGUUUUUUAAUGGAAUGACCAAAAUGAUGGAUGAUGAACAUUCUCAGGGACCAAAGUUAUGUGUUAUACCCUUAACUUAACAGAUUUUUUAACGGAAUGACCAAAAUAAUGGAUGGUGAACAAUCUCAGGGACCACUUCUAUUGAUUUUAAAU	AUAGAAGUGGUCUCUGAGAUUGUC	24
mcr-miRN46c-5p	UUUAAAAUCAAUAGAAGUGGUCUCUGAGAUUGUCCACCAUCCAUAAUGGUUAUUCCAUUAAAAAACUCUAUUAAGUGGUGCCUAAGAUUUUUAAUGGAAUGACCAAAAUUAUGAAUAGUGGACAAUCUCAAAUAUCAAAGUUAUGUGUUAUGCAAAUAUCAGGAACCAAAAUUAUGUGUUUUGCUAAUCUCAGGACCAAAGUUAUGUGUUAUACUCUCAACUUAACAAUUUUUUUUAAAGGAAUGACCAAAAUAAUGGAUAGUGGACAAUCUCAUGGACUACUUCUGUUACAACCACC	AUAGAAGUGGUCUCUGAGAUUGUC	24
mcr-miRN47-3p	AAGUUAUAAUAAUUGUAGCUGUUGGAUCAAAUUUGGACGGCUCGGAUCACUUGAUCCGCGGGCUCAUAUCCUUUGGAUCCGAAGAGGAUCCAAAUCCCCAUCCCAUGUGCCCCAUUUUUUUACUUUUGUGAUUGUUCAUCUCUCACACACAGGAUCCUAUCUGAAUCCUUUUCAUCAAAUCCUGUCAAUCAAUAAAUUCAAACCUUUAAAAUUUGAUCCAACGGCUAAAGUUACUAUAACU	AAAAUUUGAUCCAACGGCUAAAGU	24
mcr-miRN49-5p	UGAGCAAGGGAUCCGGACCUUUGAAAUUUGAUCCAACGGUUACAAACAGGAGGCUUUAAAAGUUAUAACAAUUGUGGCCGUUGGAUUAAAUUUCAACGGUCCGGAUCCCUUGCUCAG	AUCCGGACCUUUGAAAUUUGAUCC	24
mcr-miRN53b-3p	GAGGAGAAAUUUUUAGUUGUGAUGGGAACACGGAUGGUACACCACGUGUUUUUAUGUAAGUGAUGAAAUUUUUUAAU	ACGUGUUUUUAUGUAAGUGAUGAA	24
mcr-miRN54-5p	CCUCAACUUUAACUCAAUUGUAGCAAUGAUCCUUCCAACAAGACUCAUUUUGAUGGAGUUGAUGAAAAUGAUCAUAGUUUCACAUUUUCAUGAGUUAAAGGACUAAUUGUCAUUGAUCUUUAGUUAAAGGACUAUUGCUCUAAUUGGGUUGGAGUUGAUG	ACUCAAUUGUAGCAAUGAUCCUUC	24
mcr-miRN55-3p	AGGCCCAAUAUUUAGUAAGGGAAUUGUUAUUGGCACUCCAAAAUUCUCAUUCUACACUCCAAACUUUCUAUAUUUAGAAAGAAAAAAACACUUGUGAGGAGUGUAGAAUGAGAUUUUUGGAGUGCCAAUUGUGGAUGCAA	AUGAGAUUUUUGGAGUGCCAAUU	23
mcr-miRN60-5p	UCAUCGAAUCAAGUGAUCCGAAUAUUUGAAAUUUCAUUUAACAUGACAAAAAUUAUUAUAGUUUUUAAUAGAUCAAAAUAAGUGAACCGUUGGAUGAAAUUUUAAAGACUCGAAUCAUUUGAUCUAGUGGU	AAGUGAUCCGAAUAUUUGAAAUUU	24
mcr-miRN63-3p	CUUUGGGUUGUAUCUUGGAGUUGUAGGCACCGCCAUAACCUGCACGUAGGGAGGCGUCUACGGCUUUAGAGCAGCGACAUCACGC	AGGCGUCUACGGCUUUAGAGCAGC	24
mcr-miRN63-5p	CUUUGGGUUGUAUCUUGGAGUUGUAGGCACCGCCAUAACCUGCACGUAGGGAGGCGUCUACGGCUUUAGAGCAGCGACAUCACGC	AUCUUGGAGUUGUAGGCACCGCCA	24
mcr-miRN6a-5p	UAGAGAGCAGAAUAGGCGUAGAUAGACCGUGGGAAUCUCAGAAAAGAAGAAAAAAAAUCCCCACAAAAAAAAGGAAGAAAAGUUAUGGUCUUUAAUUAGGGUUUCUUCAUAAAAGACCGCCAUUGUUUCUUCAAUCGUUCAUUCAUUCUGCGUAUCCGAACGGUCUAUCCACUCCUCUCUUACUCUCUC	AAUAGGCGUAGAUAGACCGUG	21
mcr-miRN6b-5p	UAGAGAGCAGAAUAGGCGUAGAUAGACCGUGGGAAUCUCAGAAAGAAGAAAUAAAAUCUCCAAAAAAUAAGAAGAAUAAAAAGGAAGAAAAGUUAUGGUCUUUAAUUAGGGUAUCUUCUUGAAAGACCACCAUUGUUCUUCAAUCAUUCAUUCAUUCUGCGUAUCCGUACGGUCUAUCCACUCCUCUCUUACUCUCUC	AAUAGGCGUAGAUAGACCGUG	21
mcr-miRN74-3p	GUGAUGCUUAUGAAUGUUGACAUGAAUGAUGGUCAAGAAUGUUUAUGUAUGAUUGAUAUGAGUGAUGCUCAUGAAUGUUUAUAUAUGAUUGACAUGAGUGAUGCUCAUGUAUAAUUUUGGAGUACUGGACGUACUUUUGAUCACAUGGUCGGUAUCA	ACUGGACGUACUUUUGAUCACAUG	24
mcr-miRN76-3p	AGUUCCUACUCGUCACCAAUCAUAGAUGAACACGUGUUCAAUCUAUGAUUAAAAAAUUAAUUACUUGAACACGUGUCUAUCUGUAAUUGAUGAGGAGCAGGAAU	ACGUGUCUAUCUGUAAUUGAUGAG	24
mcr-miRN89-3p	ACUUCUGGGAAUGGUGAAGAUCCAAUAGGUCGGGGCUGAUGAUUUUUCAGCAGGAGCUCAUUGUGUUGUUCAGCAAUCAGGAACACAGAUAUUAGUUGGUUGUAUUCAGUGAAACCUCACUCUCCAUAAUGAUGCUGCAGGAGUACAUUUGAGGCAUGAAAGGUGCUGAAAGUCUUUUCCAGCAUAACUUCCUCAUAAUUGUACUCAGCCACUGACUUGAACUACUGGAUCCUUAGGUGAGUCCACUCAUAACGAGCUCUUGGAAGAAUCACUGUUUUCUGGUG	CGAGCUCUUGGAAGAAUCACUG	22
mcr-miRN91-3p	UCUUCACAUGCAAGUAAGAGGUUUUAGGUUCGAUUCUCACCAAAGAAAAAUUUGAACCACAUUAUUAUGGCUCGUCUACUGUGAGGCUUAGCCAACUCCUAUUUCCCCGCUCUUUUUUUUAUAUAUAUUUGUUUGAACAUACGAUAUUAUAUAUACUAAAGGGGGAUGAGAGUGGGUUAAGCCUCACAAUGGGUUAGCAAUAAUGUUGUUCUAAUUUGCCUUCGGUGAGAAUUGAACCUAAGACUUCUCGCUUACUAGUGAAG	AUUGAACCUAAGACUUCUCGCUU	23
mcr-miRN9-3p	CUUUUGUAGUGUGCGGUCACGAUUAAGUCAUAUUAAUAUUUUAUAUUAAUUUUUUUAUAAAGAUAAUAAGACAAAAAAUAAUAUGAAUAUAAAAUGUUAACGUGGUUUAACUGUAACCGUACAAAUAUGAGA	AACGUGGUUUAACUGUAACCGUAC	24
mcr-miR7125	GCUAGUUGUAAUAAGUUCAAUCUUUUUAUGGCCAGUAGUGCCCUAAAUAAGCAUCGAACUUAUUGCAACUAGCUU	CGAACUUAUUGCAACUAGCUU	21
mcr-miR164	UGGAGAAGCAGGGCACGUGCAAAUUCUAGCUCGAGCAAUCCUUCAUCAGGAGCUUAAAAACUUUGCACUUGCUCCCCUUCUCCAAC	UGGAGAAGCAGGGCACGUGCA	21
mcr-miR2118c	GGACUUAGUUGCUCGGUGAGAAAACCUGAUGAUCUGGAGUCCUUCUCCUACCGAUGCCACUAAGUCCCA	CUACCGAUGCCACUAAGUCCCA	22
mcr-miR482d	AAUGGAAGGGUAGGAAAGAAGAAACUUCUCUUGUAUGUUCCAAAUUCAAGAGAUAAAAUUUCUUUCCUAUCCCUCCCAUUCC	AAUGGAAGGGUAGGAAAGAAG	21
mcr-miR1511c-5p	ACCUAGCUCUGAUACCAUGAAGAAGUUGAGGUUCCACUAUAAAACCAAUUGGCAACAUGAGAAGUAGUUCAAUCUCUUAUAAACCCUUGCAAUGUAUCUUCUUUCACCAAUGUGAGACUGUUGUACCUUUACAUUCUCACAAAUAUCCAAACGAGGAGGUGGAAAAUUGAGGGUAGGGGGAGUGUGGUGGUGAUGCUGUGAGGCUGGUGGUG	ACCUAGCUCUGAUACCAUGAA	21
mcr-miR2118a	GGACUUAGUAGCUCGGUGAGAAAACAUUGAGGAUCUGGAGUUCUUCUUCUCCUACCGAUGCCACUAAGUCCCA	CUACCGAUGCCACUAAGUCCCA	22
mcr-miR5225a	UCUGUCGAAGGUGAGAUGGUGCCGAAGGCCAUGUAUAUUGGUAGCUGCGAUUACAAGCUUUAUAUAGCUAGUCAAUUCAGGCCAGCGAGCUUCAUCCCUCCUCGACUGAAG	UCUGUCGAAGGUGAGAUGGUGC	22
mcr-miR172b	GGAGCAUCUUCAAGAUUCACAAUCUUAUUUGGGCUCCAAUUUUAGCCCCAUUUGAUGAUAUGAGAAUCUUGAUGAUGCUGCAG	AGAAUCUUGAUGAUGCUGCAG	21
mcr-miR399k	GGGCUUCUCUCCAGUGGCAGGAAAUAUAAAUGGUCAUGGGGCAUGGAUUUUCUGUUCUCUCGUGAGCUAUAACCUGCCAAAGGAGAGUUGCCCUU	UGCCAAAGGAGAGUUGCCCUU	21
mcr-miR399g	GAGCAAAGUCUCCUCUGGCAUGUAGCCACUUACAAUUACAAAUGCUUAAUUCUGGCUGAACAAGCUGGCCAGCCUUGCAUUAUUUUUGUAGUGUGCUUUAUGCCAAAGGAGAUUUGCUCGG	UGCCAAAGGAGAUUUGCUCGG	21
mcr-miR169o	UAGCCAGGGAUGACUUGCCUAAUUAGAUCUCAUAUGUGCAAAAGUUACUGACAAGUUAACGCUUGAGCCUAUAUAUAUUAGGAUUUCUAGAUAAGCAAGUUGUCCUUCGGCUUGUC	UAGCCAGGGAUGACUUGCCU	20
mcr-NOV10	AGCCAAGGAUGACUUGCCGGCAACAAUGCUCCCAUACAAUAUUUGUAUAUCAACCCUAAUCUUGUAGAUCUAUAUAUGUAUAUAUGUAUAUGUGCAUAGCAUAUACAUAUGGGAUGUAUCAUGUAUGUUGAUGUCAUCUCAUGCGUAUAUGCAUGAUUGAUAAGAUACAUGAUCUUGGGACACUGAGUUGAUCGGCAAGUCGUCUCUGGCUAC	AGCCAAGGAUGACUUGCCGGC	21
mcr-NOV103	UUGUCGCAGGAGAGAUGGUACGAGCUACGCUAUGGCUAACAGCAUGUUCCAUCCUCCUGUGACAUGA	UUGUCGCAGGAGAGAUGGUAC	21
mcr-NOV19	CAGCAUCAUCAAGAUUCACAUACAGGCAAGGGGGCUACCUUUAUCGAUCGAGUAAAUUGUUACCGCACCAAUAAGAAUAUUUCCUUCAACUUCCUUUUGUACUUGAAAGGUAGUUCCUUCGAAGUGGGAAUCUUGAUGAUGCUGCA	GGAAUCUUGAUGAUGCUGCA	20
mcr-NOV38	GAGCUUUCUUCAGUCCACUCAUGGGUGGCGGUAGGAUUUAAUUAGCUGCCGAGUCAUUCAUCCAAAUACUGGGUUAUUAGCAGGAUGACAUCCAGUAAAUGUGUGAAUGAAGCGGGAGACAAAUUGGAUCUUAAGCUUCCUGUACUUGGACUGAAGGGAGCUCCC	UUGGACUGAAGGGAGCUCCC	20
mcr-NOV45	GAGUUCCAUGCAACCCAAAACAGCGACUAUGAAUGAAAUAGUAGCUCUUCCCGUUGGACUGAAGGGAGCUCCC	UUGGACUGAAGGGAGCUCCC	20
mcr-NOV46	CGAUGUUGGUGAGGUUCAAUCCGAAGACAGAUUUGCAUAUCCCCGCCCGCGUAAAUUGAUCUCAGAUUGAGCCGCGCCAAUAUCACU	CGAUGUUGGUGAGGUUCAAUC	21
mcr-NOV49	GUUGACAGAAGAGAGUGAGCACACACAGGCGGUAAUUGUAUAAAAUCAUACUUUUGGGCGGUGCGUGCUCACUUCUCUCUCCGUCAGCUC	GUUGACAGAAGAGAGUGAGCAC	22
mcr-NOV50	GAGUUCCAUGCAGCCCAAACCAGCGGCUAUGAAUAAAAUAGUAGCUCUAUGUUUUGGACUGAAGGGAGCUCCC	UUGGACUGAAGGGAGCUCCC	20
mcr-NOV58	AGCCAAGGAUGACUUGCCGGCAGCAAUAUAUAUUCAGUUACAAUAUUAUAUAUCAACCCGUAUCUUCUAUAUAUAUGUAUAUGUACAUAGCAUAUAUAUGGGAUGUAUCAUGUAUAUAUGUUGAUGUCAUCUCAUGCAUAUAAGGUACAGAAAGAUACACGAUCUUGUGACAAUGAGAUGGUCGGCAAGUCGUCUCUGGCUAC	AGCCAAGGAUGACUUGCCGGC	21
mcr-NOV59	CGAUGUUGGUGAGGUUCAAUCCGAAGACAGAUUUACACAUCCCUGCUGGCGUAAAUUGAUCUCAGAUUGAGCCGCGCCAAUAUCACU	CGAUGUUGGUGAGGUUCAAUC	21
mcr-NOV6	UGGAGAAGCAGGGCACAUGCUAGAUAUAUCAGCAUUGUCUGAGAAUUUCGCAUGUGCUCUAGCUUUCCAUC	CAUGUGCUCUAGCUUUCCAUC	21
mcr-NOV62	UGACAGCCUCUUCUUCUCAUGCUAUACCCUUCUCUUCUUCUUCUUCCUCUUCUUCUUCUUCAGCUUCUUAUAACAAUGCAGGAUCGGUUGUCAGCAUUGUGCAUUGUACCCGUAAAGAAGCAAGAUCGAUCGAUAUAUGAUGGAUUGAGUUUGACCAGUGCAUGCAGGAAGCUGGAGGCCUUACAUGAAGAAAAGAGCAUUGUUUGG	UGACAGCCUCUUCUUCUCAUG	21
mcr-NOV71	CAGCAUCAUCAAGAUUCACAUACCUUAGCAAGGGGGCUACCUUUAGCGAUCGAGUAAAUUGGUACCACACCAAUAUGAAUAUUCCUUCAACUUCCUUUUGUACUUGAAAGGUAGUUCCUUCGAAGUGGGAAUCUUGAUGAUGCUGCA	GGAAUCUUGAUGAUGCUGCA	20
mcr-NOV76	GAGCUCCUUUUAGUCCAAUUCGGAGGGCUGAGGAGUGGCAAGAGCUGCCAUCUCAUGCAUUUGGCUACCCCCUUAACAUCUUAUUUUUCCAACCCUAGCCCUCUGCACGAAUGUUAAGGGUUUGGCCUGGUGCAUGGCGUGGGAGCAACUCCUUCCGCUCGCUUUGCCCACCCAUUGGACUGAAGGGAGCUCCC	UUGGACUGAAGGGAGCUCCC	20
mcr-NOV82	AGUGAAUGUGUAGGGCAGUAGAAAUUAAACUGUUGCAUGGUGGGUUUUGCUUUAUUUAUUGAUACAAAAUUACUAUCCAAUAUAUUAAUUAGGUCUAAAAUUACAUGGUGAGUAAUGAAGAAAUGGUGAGAGAGAGCUUUCCUCAGUCCACUCAUGGAUAGGAUUUGAUAGGGUUGUCGAAGUAGCUGCCGACUCAUUCACUCA	AGCUGCCGACUCAUUCACUCA	21
mcr-NOV90	GAGCUUUCUUUAGUCCAUUCAUGGGUGGCGACAGGAUUUAAUUAGCUGCCGAGUCAUUCAUCCAAAUACUGGGUUAUUAGCUCAGGACGACACCCAGUAAAUGUGUGAAUGAAGCGGGAGACAAAUUGGAUCUUGAGCUUCCUGUACUUGGACUGAAGGGAGCUCCC	UUGGACUGAAGGGAGCUCCC	20
mcr-NOV93	GGUGUGAUAUUGGUUUUGGCUCAUAUCUCUGAUAAUUAGCUUAUCUUCGAUCAUAAAUCGUCAUGAUGCACAACAAAGACUAGUACUACGUACUCUUUGAGAUGAGCCGAACCAAUAUCACUCUUG	GCCGAACCAAUAUCACUCUUG	21
