# Supplementary material for: Small RNA and Degradome Sequencing Reveal Roles of miRNAs in the Petal Color Fading of Malus Crabapple
Source: Int J Mol Sci. 2023 Jul 13;24(14):11384. doi: 10.3390/ijms241411384 (PMC10379340; doi:10.3390/ijms241411384)
Supplement: Supplementary file 1 [file ijms-24-11384-s001.zip › Table S3.xlsx]

## Sheet: Sheet1
Table S3 The expression profile of miRNA
	TPM
miRNA	S1	S2	S3
mcr-miR10991-5p	34.3863	35.1531	25.4152
mcr-miR10993-3p	295.364	150.042	60.2174
mcr-miR10996-3p	99.1793	89.9279	18.8772
mcr-miR11002a-3p	1343.48	1755.47	2260.51
mcr-miR11002a-5p	67.2862	83.5971	141.964
mcr-miR11002b-3p	1343.48	1755.47	2260.51
mcr-miR11002c-3p	1343.48	1755.71	2260.51
mcr-miR1511a-3p	89.616	308.68	262.077
mcr-miR1511c-3p	15747.9	33960.9	40679.2
mcr-miR1511c-5p	602.854	934.028	974.377
mcr-miR1511d-3p	513.994	1211.54	1562.12
mcr-miR156a-3p	21.5393	23.765	26.6658
mcr-miR156a-5p	282.187	351.3	437.635
mcr-miR156b-5p	6.84591	29.1494	18.5582
mcr-miR156c-3p	21.5393	23.765	26.6658
mcr-miR156c-5p	282.351	351.181	438.259
mcr-miR156d-5p	6.84591	29.1494	18.5582
mcr-miR156e-3p	21.5393	23.765	26.6658
mcr-miR156e-5p	282.187	351.3	437.635
mcr-miR156f-3p	28.3448	28.993	27.8265
mcr-miR156f-5p	283.038	352.042	438.803
mcr-miR156g-3p	28.3448	28.993	27.8265
mcr-miR156g-5p	283.038	352.042	438.803
mcr-miR156h-5p	283.038	352.042	438.803
mcr-miR159b-3p	31.3553	47.1843	36.1798
mcr-miR159c-3p	6463.59	8444.12	9265.43
mcr-miR160a-5p	9.38151	15.2178	11.1454
mcr-miR160b-5p	9.3914	15.9488	10.7116
mcr-miR160c-5p	9.38151	15.2178	11.1454
mcr-miR160d-5p	9.3914	15.9488	10.7116
mcr-miR162a-3p	13136	18326.5	27041.5
mcr-miR162a-5p	10.9966	18.3773	28.1367
mcr-miR162b-3p	85700.1	68376.3	74298.5
mcr-miR162b-5p	10.9966	18.3773	28.1367
mcr-miR164a-5p	42.1358	55.5272	25.0355
mcr-miR164b-3p	8.95643	13.3662	6.5667
mcr-miR164b-5p	42.3194	55.5272	24.8186
mcr-miR164c-5p	42.1358	55.5272	25.0355
mcr-miR164e-3p	8.95643	13.3662	6.5667
mcr-miR164e-5p	42.3194	55.5272	24.8186
mcr-miR166a-3p	2824.89	4131.2	5762.77
mcr-miR166a-5p	24.1656	42.7064	151.732
mcr-miR166b-3p	2830.21	4151.67	5785.65
mcr-miR166b-5p	0.503051	2.71965	9.78989
mcr-miR166c-3p	2829.7	4150.59	5781.33
mcr-miR166c-5p	46.8989	58.6882	81.1538
mcr-miR166d-3p	2824.89	4131.2	5762.77
mcr-miR166d-5p	25.5581	41.8578	144.847
mcr-miR166e-3p	2824.89	4131.2	5762.77
mcr-miR166e-5p	25.8874	46.2166	157.362
mcr-miR166f-3p	3.34627	4.77739	13.5335
mcr-miR166g-3p	2830.21	4151.67	5785.65
mcr-miR166g-5p	27.6514	42.6382	50.0323
mcr-miR166h-3p	2826.47	4133.64	5768.99
mcr-miR166i-3p	2826.47	4133.64	5768.99
mcr-miR166i-5p	2.3105	2.73089	12.7526
mcr-miR166j-3p	2826.12	4132.88	5765.06
mcr-miR167a-3p	20.4922	30.5367	25.8082
mcr-miR167a-5p	91.0759	450.843	852.44
mcr-miR167b-5p	83.4933	397.577	747.917
mcr-miR167c-3p	2.11702	11.9512	42.1681
mcr-miR167c-5p	89.9339	451.273	857.206
mcr-miR167d-3p	20.4922	30.5367	25.8082
mcr-miR167d-5p	91.0759	450.843	852.44
mcr-miR167e-5p	524.127	1462.59	2046.71
mcr-miR167f-3p	20.4922	30.5367	25.8082
mcr-miR167f-5p	89.9339	451.273	857.206
mcr-miR167g-5p	11.3514	59.3724	96.1725
mcr-miR167h-5p	11.3514	59.3724	96.1725
mcr-miR169a-3p	721.293	1151.59	649.518
mcr-miR169b-3p	721.293	1151.59	649.518
mcr-miR169d-3p	721.293	1151.59	649.518
mcr-miR169f-5p	3.0175	3.76934	10.7679
mcr-miR171a-3p	23.7866	44.0335	43.8707
mcr-miR171a-5p	293.644	668.963	1319.61
mcr-miR171b-3p	29.5027	21.7608	15.6043
mcr-miR171c-3p	171.873	160.467	127.266
mcr-miR171d-3p	981.78	976.993	660.139
mcr-miR171e-3p	42.9335	75.7662	98.4658
mcr-miR171f-3p	171.873	160.467	127.266
mcr-miR171f-5p	8.42566	8.87038	6.8962
mcr-miR171g-3p	981.78	976.993	660.139
mcr-miR171h-3p	43.1077	76.0786	98.4658
mcr-miR319a-3p	60209.4	62346.5	41405.6
mcr-miR319a-5p	11.2384	13.45	11.3303
mcr-miR319b-3p	719.876	285.479	437.883
mcr-miR319c-3p	23.0259	24.9225	27.6863
mcr-miR319d-3p	151.776	94.2155	59.9707
mcr-miR319e-3p	35.1433	33.9498	21.8741
mcr-miR319f-3p	141.26	93.1962	59.0142
mcr-miR319h-3p	719.876	285.479	437.883
mcr-miR319i-3p	151.776	94.2155	59.9707
mcr-miR319j-5p	131.696	125.401	75.1682
mcr-miR319k-3p	141.26	93.1962	59.0142
mcr-miR319l-3p	131.696	125.401	75.1682
mcr-miR390a-3p	166.607	85.3155	725.602
mcr-miR390a-5p	112.28	119.448	570.382
mcr-miR390b-3p	2321.17	1120.29	1827.3
mcr-miR390b-5p	114.204	123.285	585.162
mcr-miR390c-3p	737.643	429.588	1589.77
mcr-miR390c-5p	112.28	119.448	570.567
mcr-miR390d-3p	166.607	85.3155	725.602
mcr-miR390d-5p	114.204	123.285	585.162
mcr-miR393a-5p	2.65962	13.4432	19.7404
mcr-miR393b-3p	9.39651	53.542	77.5398
mcr-miR393b-5p	5.12519	35.5119	52.2753
mcr-miR393c-5p	2.65962	13.4432	19.7404
mcr-miR393d-3p	15.6973	107.663	118.744
mcr-miR393d-5p	5.12519	35.5119	52.2753
mcr-miR394a-5p	1890.58	727.273	419.469
mcr-miR394b-5p	368.347	250.915	213.776
mcr-miR395a-3p	188.605	661.144	426.309
mcr-miR395b-3p	248.85	942.569	310.33
mcr-miR395c-5p	188.605	661.144	426.493
mcr-miR395d-3p	188.605	661.144	426.309
mcr-miR395e-3p	186.285	656.761	424.608
mcr-miR395f-3p	84.3824	209.814	86.966
mcr-miR395g-5p	186.633	657.54	424.793
mcr-miR395h-3p	188.953	661.923	426.493
mcr-miR395i-3p	188.605	661.144	426.309
mcr-miR396a-3p	138.217	130.578	306.192
mcr-miR396a-5p	4721.74	8095.99	9693.75
mcr-miR396b-3p	63876.1	76721.3	72428.2
mcr-miR396b-5p	10056	21015	26959.7
mcr-miR396c-5p	1134.76	1382.87	1817.49
mcr-miR396d-5p	1134.76	1382.87	1817.49
mcr-miR396e-3p	138.217	130.578	306.192
mcr-miR396e-5p	35779.1	85468.2	115196
mcr-miR396f-3p	301.941	355.363	300.687
mcr-miR396f-5p	10056	21015	26959.7
mcr-miR398a-3p	95.7194	136.496	59.2935
mcr-miR398b-3p	95.7194	136.496	59.2935
mcr-miR398c-3p	290.563	403.049	146.447
mcr-miR398c-5p	19.6748	19.0767	8.19983
mcr-miR399a-3p	50.231	171.549	138.236
mcr-miR399b-3p	2.55117	5.02137	11.0483
mcr-miR399c-3p	27.3135	49.966	95.8001
mcr-miR399d-3p	2.55117	5.02137	11.0483
mcr-miR403-3p	144.376	224.221	298.836
mcr-miR408-3p	29.1869	83.1052	73.4425
mcr-miR408-5p	13.6385	32.7762	27.1195
mcr-miR477a-5p	6.73859	10.9609	12.7796
mcr-miR477c-5p	6.73859	10.7693	12.7796
mcr-miR482a-3p	94.9036	161.6	332.845
mcr-miR482a-5p	5040.87	5136.54	9465.59
mcr-miR482b-3p	94.3371	88.6059	81.0876
mcr-miR482b-5p	21.7791	37.9621	51.3536
mcr-miR5225a-3p	13.9627	18.895	17.7673
mcr-miR530-3p	6.15869	2.87586	11.1161
mcr-miR535a-3p	34.7563	39.689	125.66
mcr-miR535a-5p	29.6557	49.6027	61.3388
mcr-miR535b-3p	1.9241	4.03678	13.4033
mcr-miR535b-5p	2.05119	9.37615	2.72647
mcr-miR535c-3p	32.2328	44.3853	88.5522
mcr-miR535c-5p	2.05119	9.37615	2.72647
mcr-miR535d-3p	32.0684	43.3065	86.2094
mcr-miR535d-5p	86.3692	441.597	107.2
mcr-miR7120-3p	16232.9	19573.5	29893.2
mcr-miR7120-5p	81.4516	90.4104	91.3659
mcr-miR7122a-3p	655.685	871.341	1332.07
mcr-miR7122a-5p	117.586	142.848	130.743
mcr-miR7122b-3p	655.685	871.341	1332.07
mcr-miR7122b-5p	117.586	142.848	130.743
mcr-miR7126-3p	91.6742	139.62	194.965
mcr-miR7126-5p	22.8264	40.2632	66.6947
mcr-miR8016a-3p	195.612	97.9588	95.2371
mcr-miR8016a-5p	32.7768	49.7114	39.6784
mcr-miR8016b-3p	279.811	173.891	116.709
mcr-miR8016b-5p	35.7047	46.7198	42.5439
mcr-miR827-3p	124.557	89.6241	135.698
mcr-miR858-3p	2.2814	4.68909	19.3022
mcr-miRN100-5p	247.078	169.079	135.86
mcr-miRN102-5p	95.1977	96.8243	82.4343
mcr-miRN103-3p	66.8477	47.0871	31.9852
mcr-miRN10a-3p	55.4912	49.5285	31.3494
mcr-miRN10a-5p	21.9189	36.2975	30.4691
mcr-miRN119-3p	14.2762	13.936	22.7671
mcr-miRN121-5p	65.9283	48.9534	34.2486
mcr-miRN122-5p	637.915	505.716	399.119
mcr-miRN126-3p	80.5871	95.2154	99.2213
mcr-miRN127-5p	26.9073	32.0088	35.2741
mcr-miRN129-5p	42.6744	32.3815	23.0022
mcr-miRN130-5p	43.3667	68.0424	60.0458
mcr-miRN132-5p	87.7689	87.7427	75.2764
mcr-miRN133-3p	662.891	712.011	691.583
mcr-miRN149-5p	35.7217	44.2281	47.6597
mcr-miRN153-3p	76.8606	94.9057	77.0067
mcr-miRN154-3p	10.0503	10.2471	9.14139
mcr-miRN154-5p	17.9721	25.4373	18.4887
mcr-miRN1a-5p	147.386	139.996	213.246
mcr-miRN1b-5p	147.386	139.996	213.246
mcr-miRN1c-5p	147.386	139.996	213.246
mcr-miRN20a-5p	88.3794	155.09	140.669
mcr-miRN20b-3p	27.6706	41.4925	18.5345
mcr-miRN20b-5p	82.153	147.548	137.897
mcr-miRN21-3p	60.2943	58.9651	57.1912
mcr-miRN22-3p	28.888	18.4321	14.7262
mcr-miRN24-5p	22.8558	16.0832	11.0267
mcr-miRN2-3p	70.3836	77.0778	54.1071
mcr-miRN31-3p	380.777	312.858	289.918
mcr-miRN39-3p	194.125	170.254	91.2417
mcr-miRN42-5p	12.786	14.3329	8.69103
mcr-miRN46b-5p	264.901	281.135	148.774
mcr-miRN46c-5p	264.901	281.135	148.774
mcr-miRN47-3p	72.9593	57.7076	59.0275
mcr-miRN49-5p	102.54	86.6295	53.3267
mcr-miRN53b-3p	44.5564	31.1447	37.8604
mcr-miRN54-5p	7.36874	7.24585	9.20707
mcr-miRN55-3p	9.75803	15.0115	16.5823
mcr-miRN60-5p	256.376	186.848	151.804
mcr-miRN63-3p	15.5888	8.79119	6.82389
mcr-miRN63-5p	63.4414	62.9628	47.2132
mcr-miRN6a-5p	1480.75	2681.08	4010.32
mcr-miRN6b-5p	1480.75	2681.08	4010.32
mcr-miRN74-3p	20.8337	14.0035	13.15
mcr-miRN76-3p	22.1167	16.5535	14.4348
mcr-miRN89-3p	126.26	165.858	217.594
mcr-miRN91-3p	5.62962	9.41432	17.3362
mcr-miRN9-3p	22.0511	11.9936	13.2383
mcr-miR7125	982.845	1860.44	721.705
mcr-miR164	284.043	203.475	69.4402
mcr-miR2118c	739.312	700.208	532.915
mcr-miR482d	3743.5	3891.15	3359.66
mcr-miR1511c-5p	602.854	934.028	974.377
mcr-miR2118a	739.312	700.208	532.915
mcr-miR5225a	1.2116	3.71087	2.68456
mcr-miR172b	9.33106	9.69386	4.93935
mcr-miR399k	1.04379	1.30195	0.545731
mcr-miR399g	1.04379	0	1.16333
mcr-miR169o	3.29917	0.748472	3.48999
mcr-NOV10	0	3.15021	2.20144
mcr-NOV103	3.54436	4.80348	3.71341
mcr-NOV19	0	0	1.55716
mcr-NOV38	1109.28	401.747	321.489
mcr-NOV45	1037.53	356.275	298.707
mcr-NOV46	3.54436	4.45695	3.24771
mcr-NOV49	7.5791	4.81305	5.53844
mcr-NOV50	1042.75	395.643	334.339
mcr-NOV58	0	3.15021	2.20144
mcr-NOV59	3.54436	4.45695	3.24771
mcr-NOV6	9.42149	12.3792	10.3618
mcr-NOV62	3.13136	9.11367	4.93935
mcr-NOV71	0	0	1.55716
mcr-NOV76	1126.74	396.448	324.075
mcr-NOV82	9.25368	2.96001	13.7707
mcr-NOV90	1109.28	401.747	321.489
mcr-NOV93	58.3592	66.6055	93.5382
