# Supplementary material for: Small RNA and Degradome Sequencing Reveal Roles of miRNAs in the Petal Color Fading of Malus Crabapple
Source: Int J Mol Sci. 2023 Jul 13;24(14):11384. doi: 10.3390/ijms241411384 (PMC10379340; doi:10.3390/ijms241411384)
Supplement: Supplementary file 1 [file ijms-24-11384-s001.zip › Table S4.xlsx]

## Sheet: Sheet1
Table S4 61 Differentially expressed miRNAs in the S1, S2, and S3 stages
S1 vs S2	Expression patterns of miRNA	S1 vs S3	Expression patterns of miRNA	S2 vs S3	Expression patterns of miRNA	S1 vs S2|S1 vs S3	Expression patterns of miRNA	S1 vs S3|S2 vs S3	Expression patterns of miRNA
mcr-miR1511a-3p	upregulated	mcr-miR10993-3p	downregulated	mcr-miR390a-3p	upregulated	mcr-miR167a-5p	upregulated	mcr-miR10996-3p	downregulated
mcr-miR319b-3p	downregulated	mcr-miR166a-5p	upregulated	mcr-miR390b-5p	upregulated	mcr-miR167b-5p	upregulated	mcr-miR164	downregulated
mcr-miR7125	downregulated	mcr-miR166b-5p	upregulated	mcr-miR390c-3p	upregulated	mcr-miR167c-5p	upregulated	mcr-miR164a-5p	downregulated
		mcr-miR166d-5p	upregulated	mcr-miR390d-3p	upregulated	mcr-miR167d-5p	upregulated	mcr-miR164b-5p	downregulated
		mcr-miR166e-5p	upregulated	mcr-miR395b-3p	downregulated	mcr-miR167e-5p	upregulated	mcr-miR164c-5p	downregulated
		mcr-miR167c-3p	upregulated	mcr-miR395f-3p	downregulated	mcr-miR167f-5p	upregulated	mcr-miR164e-5p	downregulated
		mcr-miR393a-5p	upregulated	mcr-miR7125	upregulated	mcr-miR167g-5p	upregulated	mcr-miR171d-3p	downregulated
		mcr-miR393c-5p	upregulated			mcr-miR167h-5p	upregulated	mcr-miR171g-3p	downregulated
		mcr-miR396e-5p	upregulated			mcr-miR319d-3p	downregulated	mcr-miR390a-5p	upregulated
		mcr-miR396f-5p	upregulated			mcr-miR319f-3p	downregulated	mcr-miR390c-5p	upregulated
		mcr-miR398a	downregulated			mcr-miR319h-3p	downregulated	mcr-miR390d-5p	upregulated
		mcr-miR482b-3p	downregulated			mcr-miR319i-3p	downregulated	mcr-miR396b-5p	upregulated
		mcr-miR535b-3p	upregulated			mcr-miR319k-3p	downregulated	mcr-miR482a-5p	upregulated
		mcr-miR8016b-3p	downregulated			mcr-miR393b-3p	upregulated	mcr-miR535a-3p	upregulated
		mcr-miR858-3p	upregulated			mcr-miR393b-5p	upregulated
						mcr-miR393d-3p	upregulated
						mcr-miR393d-5p	upregulated
						mcr-miR394a-5p	downregulated
						mcr-miR394b-5p	downregulated
						mcr-NOV38	downregulated
						mcr-NOV45	downregulated
						mcr-NOV50	downregulated
						mcr-NOV76	downregulated
						mcr-NOV90	downregulated
