# Supplementary material for: Small RNA and Degradome Sequencing Reveal Roles of miRNAs in the Petal Color Fading of Malus Crabapple
Source: Int J Mol Sci. 2023 Jul 13;24(14):11384. doi: 10.3390/ijms241411384 (PMC10379340; doi:10.3390/ijms241411384)
Supplement: Supplementary file 1 [file ijms-24-11384-s001.zip › Table S5.xlsx]

## Sheet: Sheet1
Table S5 Expression patterns of miRNA and their target genes
miRNA	Target ID	Expression patterns of miRNA
mcr-miR10996-3p	HF07315	downregulated
mcr-miR10996-3p	HF22691	downregulated
mcr-miR164c-5p	HF11267	downregulated
mcr-miR164c-5p	HF22809	downregulated
mcr-miR164c-5p	HF24823	downregulated
mcr-miR167c-3p	HF21885	upregulated
mcr-miR167g-5p	HF14440	upregulated
mcr-miR167h-5p	HF14440	upregulated
mcr-miR319b-3p	HF03744	downregulated
mcr-miR319b-3p	HF22754	downregulated
mcr-miR319d-3p	HF38408	downregulated
mcr-miR319d-3p	HF22754	downregulated
mcr-miR319f-3p	HF38408	downregulated
mcr-miR319f-3p	HF22754	downregulated
mcr-miR319h-3p	HF03744	downregulated
mcr-miR319h-3p	HF22754	downregulated
mcr-miR319i-3p	HF38408	downregulated
mcr-miR319i-3p	HF22754	downregulated
mcr-miR319k-3p	HF38408	downregulated
mcr-miR319k-3p	HF22754	downregulated
mcr-miR390a-3p	HF16903	upregulated
mcr-miR390a-3p	HF37268	upregulated
mcr-miR390c-3p	HF16903	upregulated
mcr-miR390c-3p	HF37268	upregulated
mcr-miR390d-3p	HF16903	upregulated
mcr-miR390d-3p	HF37268	upregulated
mcr-miR396b-5p	HF01584	upregulated
mcr-miR396b-5p	HF04826	upregulated
mcr-miR396b-5p	HF12446	upregulated
mcr-miR396b-5p	HF23861	upregulated
mcr-miR396e-5p	HF26516	upregulated
mcr-miR398a-3p	HF06091	downregulated
mcr-miR398a-3p	HF08261	downregulated
mcr-miR398a-3p	HF40618	downregulated
mcr-miR535a-3p	HF14361	upregulated
mcr-miR535a-3p	HF11451	upregulated
mcr-miR535a-3p	HF11976	upregulated
mcr-miR535a-3p	HF17436	upregulated
mcr-miR535a-3p	HF31624	upregulated
mcr-miR535a-3p	HF14280	upregulated
mcr-miR535a-3p	HF40055	upregulated
mcr-miR535b-3p	HF17436	upregulated
mcr-miR535b-3p	HF21314	upregulated
mcr-miR535b-3p	HF28295	upregulated
mcr-miR535b-3p	HF31624	upregulated
mcr-miR535b-3p	HF24977	upregulated
mcr-miR535b-3p	HF38503	upregulated
mcr-miR858-3p	HF00466	upregulated
mcr-miR858-3p	HF18993	upregulated
mcr-miR858-3p	HF12570	upregulated
mcr-miR858-3p	HF06013	upregulated
mcr-miR858-3p	HF42799	upregulated
mcr-miR858-3p	HF43459	upregulated
